# Supplementary material for: Layered polymer-perovskite composite membranes for ultraflexible fatigue-tolerant optoelectronics
Source: Nat Commun. 2025 Jul 1;16:5584. doi: 10.1038/s41467-025-60705-5 (PMC12215640; doi:10.1038/s41467-025-60705-5)
Supplement: Supplementary file 3 — Source Data [file 41467_2025_60705_MOESM3_ESM.xlsx]

## Sheet: Fig.1h
Fig.1h
mt (cm2 V-1)	1/E (GPa-1)
4.4e-10	1.63934
1.69e-09	1.07527
5.45e-10	0.36364
0.014	0.05208
0.0025	0.06
0.00011	0.07813
0.00595	0.04425
1e-07	0.01815
0.000168	0.0641
2.2e-05	0.08333
0.000104	0.185

## Sheet: Fig.2b
Fig.2b
Strain (%)	Stress (MPa)
0	0
0	0.17778
0	0.22963
0	0.28889
0.000543478	0.28889
0.000543478	0.28889
0.000543478	0.42222
0.000543478	0.42222
0.000543478	0.51111
0.000543478	0.54815
0.000543478	0.54815
0.000543478	0.54815
0.000543478	0.54815
0.000543478	0.54815
0.000543478	0.6
0.00109	0.71111
0.00109	0.78519
0.00109	0.84444
0.00109	0.93333
0.00109	0.93333
0.00163	0.93333
0.00163	1.04444
0.00163	1.04444
0.00163	1.11852
0.00163	1.16296
0.00163	1.16296
0.00163	1.16296
0.00163	1.19259
0.00163	1.19259
0.00163	1.19259
0.00163	1.19259
0.00217	1.3037
0.00217	1.32593
0.00217	1.44444
0.00217	1.58519
0.00272	1.68889
0.00272	1.68889
0.00272	1.7037
0.00272	1.74074
0.00272	1.85926
0.00272	1.85926
0.00272	1.85926
0.00272	1.94815
0.00272	1.94815
0.00272	1.94815
0.00272	1.99259
0.00272	2.04444
0.00272	2.04444
0.00272	2.04444
0.00326	2.04444
0.00326	2.04444
0.00326	2.15556
0.00326	2.15556
0.0038	2.25926
0.0038	2.25926
0.0038	2.68889
0.0038	2.68889
0.0038	2.68889
0.0038	2.7037
0.0038	2.7037
0.00435	2.74815
0.00435	2.76296
0.00435	2.99259
0.00435	2.99259
0.00435	2.99259
0.00435	3.14074
0.00435	3.14074
0.00435	3.19259
0.00435	3.19259
0.00435	3.19259
0.00489	3.19259
0.00489	3.19259
0.00489	3.47407
0.00489	3.56296
0.00543	3.56296
0.00543	3.56296
0.00543	3.85926
0.00543	3.85926
0.00543	3.85926
0.00543	3.85926
0.00543	4.01481
0.00543	4.08889
0.00543	4.33333
0.00543	4.33333
0.00598	4.33333
0.00598	4.33333
0.00598	4.4
0.00598	4.45926
0.00598	4.5037
0.00598	4.5037
0.00598	4.5037
0.00598	4.5037
0.00598	4.5037
0.00652	4.67407
0.00652	4.77778
0.00652	4.83704
0.00652	5.15556
0.00652	5.15556
0.00652	5.15556
0.00652	5.22963
0.00707	5.22963
0.00707	5.25185
0.00707	5.3037
0.00707	5.47407
0.00707	5.47407
0.00707	5.47407
0.00707	5.51852
0.00707	5.57778
0.00707	5.57778
0.00707	5.57778
0.00707	5.66667
0.00707	5.66667
0.00707	5.66667
0.00707	5.66667
0.00761	5.66667
0.00761	5.66667
0.00761	6.01481
0.00761	6.01481
0.00761	6.13333
0.00815	6.13333
0.00815	6.13333
0.00815	6.46667
0.0087	6.55556
0.0087	6.68148
0.0087	6.92593
0.0087	6.92593
0.0087	6.92593
0.0087	6.92593
0.0087	6.92593
0.00924	7.02963
0.00924	7.08889
0.00924	7.26667
0.00924	7.26667
0.00924	7.26667
0.00924	7.26667
0.00924	7.26667
0.00924	7.26667
0.00924	7.40741
0.00924	7.40741
0.00924	7.40741
0.00978	7.46667
0.00978	7.46667
0.00978	7.82963
0.00978	7.83704
0.00978	8.03704
0.00978	8.03704
0.01033	8.03704
0.01033	8.13333
0.01033	8.18519
0.01033	8.18519
0.01033	8.18519
0.01033	8.4
0.01033	8.54815
0.01033	8.54815
0.01033	8.54815
0.01087	8.54815
0.01087	8.57778
0.01087	8.65926
0.01087	8.65926
0.01087	8.67407
0.01141	8.85926
0.01141	9.02222
0.01141	9.07407
0.01141	9.14074
0.01141	9.27407
0.01141	9.27407
0.01141	9.27407
0.01141	9.27407
0.01141	9.31852
0.01141	9.45926
0.01141	9.46667
0.01196	9.46667
0.01196	9.46667
0.01196	9.67407
0.01196	9.67407
0.01196	9.67407
0.01196	9.67407
0.01196	9.67407
0.01196	9.82222
0.0125	9.82222
0.0125	9.82222
0.0125	10.0148
0.01304	10.2296
0.01304	10.2667
0.01304	10.3852
0.01304	10.3852
0.01304	10.5111
0.01304	10.5111
0.01304	10.5111
0.01304	10.5111
0.01304	10.563
0.01304	10.6222
0.01304	10.6222
0.01304	10.6222
0.01359	10.6222
0.01359	10.6222
0.01359	10.9333
0.01359	10.9333
0.01359	11.0889
0.01359	11.0889
0.01413	11.0889
0.01413	11.0889
0.01413	11.1778
0.01413	11.3259
0.01413	11.3259
0.01413	11.5407
0.01413	11.6222
0.01413	11.6889
0.01413	11.6889
0.01467	11.6889
0.01467	11.6889
0.01467	11.763
0.01467	11.8519
0.01467	11.8519
0.01467	11.8519
0.01467	11.8519
0.01467	11.8519
0.01522	11.8593
0.01522	11.9704
0.01522	12.1333
0.01522	12.4074
0.01522	12.4074
0.01522	12.4074
0.01522	12.4741
0.01576	12.5556
0.01576	12.5556
0.01576	12.5556
0.01576	12.6815
0.01576	12.7926
0.01576	12.8519
0.01576	12.9704
0.01576	12.9704
0.01576	12.9704
0.0163	12.9704
0.0163	12.9704
0.0163	13.0296
0.0163	13.0518
0.0163	13.1259
0.0163	13.3778
0.0163	13.3778
0.01685	13.3778
0.01685	13.3778
0.01685	13.4667
0.01685	13.5259
0.01685	13.5259
0.01685	13.5259
0.01739	13.5259
0.01739	13.6518
0.01739	13.7259
0.01739	13.9333
0.01739	13.963
0.01739	13.963
0.01739	13.963
0.01739	13.963
0.01739	13.963
0.01739	14.0667
0.01739	14.0667
0.01739	14.0889
0.01739	14.1111
0.01793	14.1111
0.01793	14.1111
0.01793	14.3852
0.01848	14.4667
0.01848	14.5556
0.01848	14.7111
0.01848	14.7111
0.01848	14.7259
0.01848	14.7259
0.01848	14.7259
0.01848	14.8296
0.01848	14.8741
0.01848	14.9037
0.01848	14.9037
0.01848	14.9037
0.01902	14.9037
0.01902	14.9037
0.01902	15.0444
0.01902	15.1111
0.01957	15.1704
0.01957	15.1704
0.01957	15.5037
0.01957	15.5037
0.01957	15.5037
0.01957	15.5037
0.02011	15.5333
0.02011	15.6444
0.02011	15.7704
0.02011	15.7778
0.02011	15.7778
0.02011	15.8889
0.02011	15.9482
0.02011	15.9482
0.02011	16.0815
0.02065	16.0815
0.02065	16.0815
0.02065	16.0815
0.02065	16.1704
0.02065	16.1704
0.02065	16.2074
0.02065	16.3704
0.02065	16.3704
0.0212	16.3704
0.0212	16.3704
0.0212	16.4667
0.0212	16.5037
0.0212	16.5333
0.0212	16.7407
0.0212	16.7407
0.0212	16.7407
0.0212	16.7407
0.02174	16.7407
0.02174	16.7481
0.02174	16.7704
0.02174	16.8444
0.02174	16.8444
0.02228	16.9037
0.02228	17
0.02228	17.1037
0.02228	17.1037
0.02228	17.2222
0.02228	17.2222
0.02228	17.2222
0.02228	17.2444
0.02228	17.2444
0.02228	17.3259
0.02228	17.3333
0.02283	17.3333
0.02283	17.3333
0.02283	17.4667
0.02283	17.4667
0.02337	17.4667
0.02337	17.6148
0.02337	17.7778
0.02337	17.8074
0.02337	17.8074
0.02337	17.8074
0.02337	17.9333
0.02391	17.9556
0.02391	17.9704
0.02391	18.0444
0.02391	18.0444
0.02391	18.1778
0.02391	18.1778
0.02391	18.1778
0.02391	18.1778
0.02391	18.2667
0.02391	18.2889
0.02446	18.2889
0.02446	18.3185
0.02446	18.4667
0.02446	18.4667
0.02446	18.4667
0.02446	18.5037
0.025	18.5037
0.025	18.5037
0.025	18.6593
0.025	18.7037
0.025	18.7037
0.025	18.7037
0.025	18.763
0.025	18.763
0.025	18.763
0.025	18.763
0.025	18.763
0.025	18.8148
0.02554	18.9259
0.02554	19.0074
0.02554	19.1037
0.02554	19.1037
0.02554	19.1037
0.02554	19.1037
0.02609	19.1704
0.02609	19.1704
0.02609	19.2148
0.02609	19.437
0.02609	19.4519
0.02609	19.4815
0.02609	19.5556
0.02609	19.5556
0.02609	19.5556
0.02663	19.5556
0.02663	19.5556
0.02663	19.5704
0.02663	19.5704
0.02663	19.6
0.02663	19.6593
0.02663	19.6593
0.02717	19.6593
0.02717	19.7704
0.02717	19.8593
0.02717	19.8593
0.02717	20.0667
0.02772	20.0667
0.02772	20.0667
0.02772	20.0741
0.02772	20.1482
0.02772	20.1852
0.02772	20.1852
0.02772	20.1852
0.02772	20.1852
0.02772	20.1852
0.02772	20.2889
0.02772	20.2889
0.02826	20.2889
0.02826	20.2889
0.02826	20.437
0.02826	20.5852
0.02826	20.6222
0.0288	20.6593
0.0288	20.6593
0.0288	20.6593
0.0288	20.7333
0.0288	20.7333
0.0288	20.8
0.0288	20.8
0.0288	20.8
0.0288	20.8
0.0288	20.8
0.0288	20.8444
0.0288	20.8815
0.0288	21.0074
0.0288	21.0074
0.02935	21.0074
0.02935	21.0074
0.02935	21.1407
0.02989	21.2222
0.02989	21.2667
0.02989	21.3037
0.02989	21.3185
0.02989	21.4
0.02989	21.4
0.02989	21.4
0.02989	21.4
0.02989	21.4222
0.02989	21.4963
0.02989	21.4963
0.02989	21.4963
0.03043	21.4963
0.03043	21.4963
0.03043	21.4963
0.03043	21.5852
0.03043	21.5852
0.03098	21.5852
0.03098	21.5852
0.03098	21.7407
0.03098	21.7704
0.03098	21.9926
0.03152	21.9926
0.03152	21.9926
0.03152	21.9926
0.03152	22.0222
0.03152	22.0519
0.03152	22.0519
0.03152	22.0519
0.03152	22.0519
0.03152	22.0519
0.03152	22.1185
0.03152	22.1185
0.03152	22.1556
0.03207	22.1556
0.03207	22.1556
0.03207	22.363
0.03207	22.3778
0.03261	22.4148
0.03261	22.4148
0.03261	22.437
0.03261	22.5259
0.03261	22.5259
0.03261	22.6148
0.03261	22.6296
0.03261	22.6296
0.03261	22.6296
0.03315	22.6296
0.03315	22.6593
0.03315	22.7259
0.03315	22.7481
0.03315	22.7481
0.03315	22.7481
0.03315	22.7704
0.03315	22.7704
0.0337	22.7704
0.0337	22.8074
0.0337	22.8815
0.0337	22.8815
0.0337	22.9481
0.0337	22.9852
0.0337	23.0444
0.0337	23.0444
0.0337	23.0444
0.03424	23.0444
0.03424	23.0444
0.03424	23.0963
0.03424	23.0963
0.03478	23.0963
0.03478	23.1333
0.03478	23.2296
0.03478	23.2296
0.03478	23.2296
0.03478	23.3259
0.03478	23.3407
0.03478	23.363
0.03478	23.363
0.03478	23.363
0.03533	23.4667
0.03533	23.4667
0.03533	23.5185
0.03533	23.5185
0.03533	23.6
0.03533	23.6
0.03533	23.6
0.03533	23.6
0.03533	23.6
0.03533	23.6444
0.03587	23.6444
0.03587	23.6444
0.03587	23.8741
0.03587	23.8815
0.03641	23.8815
0.03641	23.9185
0.03641	23.9185
0.03641	23.9185
0.03641	23.963
0.03641	23.963
0.03641	24.0444
0.03641	24.0444
0.03641	24.0444
0.03696	24.0444
0.03696	24.0444
0.03696	24.0667
0.03696	24.1333
0.03696	24.2889
0.0375	24.2889
0.0375	24.3037
0.0375	24.3482
0.0375	24.3482
0.0375	24.3482
0.0375	24.4593
0.0375	24.4593
0.0375	24.4593
0.0375	24.4593
0.0375	24.4593
0.0375	24.4593
0.03804	24.4593
0.03804	24.4593
0.03804	24.563
0.03804	24.637
0.03804	24.637
0.03804	24.637
0.03804	24.637
0.03804	24.637
0.03859	24.6518
0.03859	24.7185
0.03859	24.7259
0.03859	24.7852
0.03859	24.837
0.03859	24.8593
0.03859	24.8593
0.03859	24.8593
0.03859	24.8593
0.03913	24.8593
0.03913	24.8963
0.03913	24.9556
0.03913	24.9556
0.03913	24.9556
0.03913	24.9556
0.03967	24.9556
0.03967	25.0593
0.03967	25.0593
0.03967	25.1259
0.03967	25.2148
0.03967	25.2148
0.03967	25.2148
0.03967	25.237
0.04022	25.237
0.04022	25.3185
0.04022	25.3259
0.04022	25.4148
0.04022	25.4148
0.04022	25.4148
0.04022	25.4148
0.04022	25.4148
0.04022	25.4148
0.04076	25.4593
0.04076	25.4593
0.04076	25.6
0.04076	25.6148
0.04076	25.6148
0.0413	25.6296
0.0413	25.6296
0.0413	25.6296
0.0413	25.6889
0.0413	25.7333
0.0413	25.7333
0.0413	25.7333
0.0413	25.7333
0.0413	25.7333
0.04185	25.7852
0.04185	25.7852
0.04185	25.7852
0.04185	25.9333
0.04185	25.9333
0.04185	25.9333
0.04185	25.9333
0.04185	25.9333
0.04239	25.9333
0.04239	25.9333
0.04239	26.0074
0.04239	26.0074
0.04239	26.0222
0.04239	26.0815
0.04239	26.0815
0.04239	26.0815
0.04239	26.0815
0.04239	26.0815
0.04293	26.0815
0.04293	26.0815
0.04293	26.1852
0.04348	26.2074
0.04348	26.2667
0.04348	26.2889
0.04348	26.3111
0.04348	26.3556
0.04348	26.3556
0.04348	26.3704
0.04348	26.3704
0.04348	26.3704
0.04348	26.437
0.04348	26.4815
0.04348	26.4815
0.04348	26.4815
0.04348	26.5111
0.04348	26.5111
0.04348	26.5111
0.04402	26.5111
0.04402	26.5111
0.04402	26.5852
0.04402	26.6
0.04457	26.6889
0.04457	26.6889
0.04457	26.7704
0.04457	26.8222
0.04511	26.8222
0.04511	26.8593
0.04511	26.8593
0.04511	26.8593
0.04511	26.8667
0.04511	26.8667
0.04511	26.8667
0.04511	26.8667
0.04511	26.8667
0.04565	26.9037
0.04565	26.9407
0.04565	26.9481
0.04565	26.9481
0.04565	27.0815
0.04565	27.0815
0.04565	27.0815
0.04565	27.1333
0.0462	27.1333
0.0462	27.163
0.0462	27.163
0.0462	27.1778
0.0462	27.1778
0.0462	27.1778
0.0462	27.1852
0.0462	27.1852
0.04674	27.1852
0.04674	27.1852
0.04674	27.2444
0.04674	27.2444
0.04674	27.3037
0.04674	27.3482
0.04728	27.3704
0.04728	27.4444
0.04728	27.4444
0.04728	27.4444
0.04728	27.2074
0.04728	27.2074
0.04728	26.9185
0.04728	26.4741
0.04728	26.4741
0.04728	26.4741
0.04728	26.4741
0.04783	26.4741
0.04783	26.2222
0.04783	25.4963
0.04783	25.237
0.04783	24.6889
0.04783	24.6889
0.04783	24.6889
0.04837	24.6889
0.04837	24.6889
0.04837	24.437
0.04837	24.437
0.04837	24.437
0.04891	24.1852
0.04891	24.1926
0.04891	24.2148
0.04891	24.2148
0.04891	24.2148
0.04891	24.2148
0.04891	24.2148
0.04891	24.2148
0.04891	24.2148
0.04946	24.2148
0.04946	24.2148
0.04946	23.9704
0.04946	23.9704
0.04946	23.7333
0.04946	23.7778
0.04946	23.7852
0.05	23.7852
0.05	23.7852
0.05	23.7852
0.05	23.7852
0.05	23.7852
0.05	23.7852
0.05	23.7852
0.05	23.5481
0.05054	23.5481
0.05054	23.5481
0.05054	23.5926
0.05054	23.5926
0.05054	23.5926
0.05054	23.5926
0.05054	23.5926
0.05109	23.5926
0.05109	23.5926
0.05109	23.5926
0.05109	23.3259
0.05109	23.3259
0.05109	23.3259
0.05109	23.3259
0.05109	23.3259
0.05109	23.3259
0.05163	23.3926
0.05163	23.3926
0.05163	23.3926
0.05163	23.3926
0.05163	23.3926
0.05163	23.3926
0.05163	23.1259
0.05217	23.1556
0.05217	23.1778
0.05217	23.1778
0.05217	23.1778
0.05217	23.1778
0.05217	23.1778
0.05217	23.1778
0.05217	23.1778
0.05272	23.1778
0.05272	23.1778
0.05272	23.1778
0.05272	23.1778
0.05272	23.1778
0.05272	22.9481
0.05272	22.9481
0.05326	22.9926
0.05326	22.9926
0.05326	22.9926
0.05326	22.9926
0.05326	22.9926
0.05326	22.9926
0.05326	22.9926
0.05326	22.9926
0.05326	22.9926
0.05326	22.9926

## Sheet: Fig.2c
Fig.2c
Perovskite		Composite		Polyimide
Identation depth (nm)	Load (mN)	Identation depth (nm)	Load (mN)	Identation depth (nm)	Load (mN)
0	0	0	0	0	0
2.1268	0.0016	1.6695	0.0007	1.5161	0.0014
4.3253	0.0024	3.3459	0.0015	3.0462	0.0028
6.5504	0.0026	5.0319	0.0022	4.603	0.0045
8.6862	0.0028	6.7745	0.0031	6.2396	0.0075
10.7671	0.0032	8.4939	0.0036	7.8933	0.0097
12.7544	0.0039	10.1173	0.0027	9.5626	0.0112
14.6177	0.005	11.7218	0.0033	11.2512	0.012
16.5168	0.007	13.3226	0.0044	12.9445	0.0135
18.5414	0.008	14.9692	0.0053	14.6685	0.0154
20.6632	0.0081	16.556	0.0063	16.4242	0.0175
22.8228	0.0079	18.0878	0.0075	18.2129	0.0203
24.6954	0.0087	19.7263	0.0086	19.8487	0.0222
26.5208	0.0104	21.3843	0.0093	21.4389	0.0237
28.4019	0.013	23.0651	0.0093	23.078	0.0253
30.2363	0.0128	24.7601	0.0108	24.7076	0.0263
31.9205	0.0136	26.478	0.0129	26.1837	0.0272
33.5458	0.0156	28.2701	0.0151	27.4952	0.0286
35.4283	0.0193	30.0702	0.0169	29.0219	0.0329
37.1611	0.0207	31.8785	0.0183	30.7315	0.0364
38.9093	0.0212	33.7634	0.0181	32.5811	0.0393
40.7637	0.0211	35.5203	0.0188	34.555	0.0422
42.8456	0.022	37.1288	0.0203	36.7689	0.0462
45.0752	0.0235	38.7975	0.022	39.0132	0.05
47.4515	0.0257	40.4094	0.0232	41.2208	0.053
50.0283	0.0285	41.8725	0.0231	43.5108	0.0574
52.554	0.0317	43.1854	0.0247	45.7767	0.0601
55.0119	0.0353	44.4864	0.0268	48.0313	0.062
57.3755	0.0395	46.0584	0.0286	50.323	0.066
59.965	0.0426	47.84	0.0315	52.5735	0.0699
62.8731	0.0455	49.7836	0.0353	54.8827	0.0735
66.0338	0.0484	51.87	0.0379	57.3326	0.0766
69.1877	0.0516	54.0253	0.0411	59.8527	0.0805
72.2718	0.0556	56.2788	0.0453	62.2504	0.0836
75.3449	0.0595	58.6183	0.047	64.5504	0.0859
78.4437	0.0626	60.9455	0.0486	67.0541	0.0899
81.8802	0.0678	63.1778	0.0515	69.5348	0.0938
85.1574	0.0708	65.3482	0.0556	72.0148	0.0977
88.1805	0.0722	67.4748	0.0601	74.52	0.1016
90.5748	0.0767	69.4665	0.0627	76.9712	0.1047
92.7627	0.0805	71.4247	0.0658	79.4315	0.1078
94.875	0.084	73.3502	0.0694	81.9161	0.1107
96.9896	0.0879	75.2098	0.0724	84.4747	0.1147
98.8849	0.0917	77.0366	0.0755	86.9472	0.118
100.801	0.0958	78.8112	0.0787	89.4267	0.1219
102.741	0.0999	80.58	0.0821	92.1193	0.1291
104.591	0.1025	82.3159	0.0853	94.6131	0.1302
106.505	0.1073	83.9161	0.0871	96.916	0.1314
108.408	0.1119	85.4986	0.0901	98.9967	0.135
110.232	0.1144	87.0729	0.0939	101.398	0.1397
112.095	0.1168	88.7736	0.0974	103.972	0.1453
113.883	0.1203	90.5223	0.1004	106.602	0.1506
115.585	0.1249	92.3302	0.1026	108.84	0.1504
117.21	0.129	93.9298	0.1069	110.731	0.1531
118.811	0.1319	95.4949	0.111	112.481	0.1568
120.34	0.135	97.0537	0.1137	114.195	0.1606
121.725	0.1397	98.5251	0.1165	116.104	0.1649
123.382	0.145	99.9646	0.1194	118.082	0.1687
124.978	0.1472	101.433	0.1232	120.122	0.172
126.463	0.1468	103.031	0.1257	122.276	0.1754
127.771	0.1513	104.738	0.1271	124.312	0.1795
129.126	0.1564	106.387	0.1318	126.264	0.1834
130.476	0.1612	108.034	0.1359	128.137	0.1854
131.768	0.1644	109.679	0.1387	130.123	0.1898
133.126	0.1678	111.368	0.1416	132.137	0.1939
134.474	0.1709	113.122	0.1442	134.161	0.1971
135.798	0.174	115.064	0.1458	136.161	0.2006
137.072	0.1779	116.94	0.1491	138.122	0.2039
138.358	0.1817	118.771	0.1532	140.031	0.2072
139.628	0.1851	120.476	0.1556	141.827	0.2104
140.84	0.1878	122.164	0.1584	143.635	0.2143
142.075	0.1925	123.835	0.1618	145.501	0.2188
143.313	0.1963	125.577	0.1675	147.458	0.224
144.55	0.1988	127.262	0.1718	149.309	0.226
145.776	0.2024	128.815	0.1727	151.241	0.2295
147.018	0.2057	130.346	0.1767	153.214	0.2339
148.355	0.2094	131.877	0.181	155.029	0.2349
149.938	0.2148	133.433	0.1817	156.782	0.2391
151.475	0.2186	134.877	0.1839	158.5	0.2438
152.94	0.2206	136.24	0.187	160.197	0.247
154.32	0.2211	137.528	0.1912	161.877	0.2502
155.534	0.2255	138.852	0.1949	163.587	0.2537
156.702	0.2303	140.226	0.1982	165.321	0.2576
157.924	0.235	141.556	0.201	166.94	0.2612
159.376	0.2386	142.88	0.2036	168.651	0.2639
160.66	0.2413	144.21	0.2063	170.395	0.2668
162.007	0.2455	145.587	0.2096	172.1	0.2718
163.461	0.2516	146.998	0.2133	173.758	0.275
164.762	0.2517	148.52	0.2169	175.42	0.2787
165.95	0.2545	149.938	0.2203	177.097	0.2836
167.06	0.2587	151.264	0.2234	178.713	0.2851
168.118	0.2627	152.603	0.2261	180.334	0.2877
169.335	0.2661	153.945	0.229	181.983	0.2914
170.535	0.2695	155.288	0.2324	183.74	0.2967
171.669	0.2731	156.595	0.236	185.474	0.2999
172.756	0.2776	157.879	0.2392	187.202	0.3027
173.798	0.281	159.111	0.2413	188.933	0.3059
174.826	0.2841	160.322	0.2441	190.557	0.3106
175.9	0.2881	161.528	0.2473	192.238	0.3144
176.986	0.2912	162.842	0.2519	193.946	0.3175
178.065	0.2946	164.183	0.2554	195.482	0.3207
179.131	0.2985	165.554	0.2579	197.073	0.3248
180.077	0.3018	166.785	0.2611	198.6	0.3287
180.993	0.3051	167.985	0.2642	199.931	0.3315
181.907	0.3087	169.151	0.2668	201.443	0.3349
182.88	0.3127	170.383	0.2699	202.891	0.3384
183.758	0.3159	171.63	0.2731	204.251	0.342
184.595	0.3194	172.837	0.2763	205.669	0.3457
185.406	0.3234	174.013	0.2795	207.11	0.3487
186.144	0.3268	175.166	0.2826	208.575	0.3517
186.939	0.3307	176.38	0.2856	210.078	0.3556
187.761	0.3348	177.62	0.289	211.551	0.3605
188.547	0.3382	178.893	0.2926	213.002	0.3642
189.319	0.3413	180.08	0.2956	214.433	0.3659
190.072	0.3446	181.252	0.2987	215.937	0.3699
190.801	0.3482	182.431	0.3019	217.43	0.3736
191.477	0.353	183.602	0.3056	218.912	0.3772
192.166	0.3562	184.766	0.3094	220.368	0.3815
192.869	0.3587	185.889	0.3114	221.702	0.3845
193.594	0.3626	187.016	0.314	223.069	0.3882
194.296	0.3678	188.146	0.3173	224.561	0.3937
195.02	0.3709	189.27	0.3196	225.745	0.3967
195.791	0.3703	190.415	0.3224	227.052	0.3993
196.491	0.3754	191.601	0.3264	228.481	0.4022
197.096	0.3801	192.774	0.3307	229.889	0.4094
197.658	0.3843	193.95	0.3348	231.242	0.4104
198.331	0.3878	195.15	0.337	232.47	0.4104
198.998	0.3913	196.246	0.3395	233.45	0.4142
199.652	0.3962	197.282	0.3422	234.735	0.4185
200.291	0.4032	198.429	0.344	236.058	0.4225
200.983	0.4026	199.588	0.3465	237.379	0.4263
201.585	0.4038	200.763	0.3498	238.733	0.431
202.12	0.4069	202.002	0.3555	240.054	0.4341
202.677	0.4123	203.259	0.3605	241.386	0.4369
203.174	0.4158	204.539	0.363	242.815	0.4416
203.72	0.4194	205.701	0.3651	244.095	0.4446
204.387	0.4243	206.817	0.3673	245.344	0.4477
204.897	0.4267	207.934	0.3706	246.593	0.4517
205.425	0.4302	209.002	0.3739	247.917	0.4548
205.949	0.4346	210.031	0.3773	249.156	0.4587
206.341	0.438	211.006	0.3807	250.346	0.4628
206.732	0.4415	212.012	0.3839	251.598	0.4657
207.16	0.4446	213.065	0.3867	252.826	0.469
207.657	0.4472	214.091	0.3894	254.101	0.4729
208.157	0.4518	215.104	0.3923	255.48	0.4778
208.667	0.4563	216.096	0.3961	256.753	0.4804
209.177	0.4602	217.171	0.3987	257.925	0.4837
209.636	0.4623	218.281	0.401	259.027	0.4876
210.077	0.4654	219.303	0.4044	260.282	0.4911
210.496	0.4689	220.351	0.4083	261.408	0.494
210.881	0.4727	221.426	0.4127	262.518	0.4974
211.3	0.4771	222.488	0.4152	263.733	0.5028
211.777	0.4804	223.579	0.4175	264.834	0.5053
212.286	0.483	224.726	0.4199	265.96	0.508
212.684	0.4875	225.853	0.424	267.127	0.5113
213.096	0.4912	226.98	0.4283	268.13	0.5144
213.491	0.4945	228.137	0.4314	269.23	0.5193
213.837	0.4977	229.305	0.4353	270.38	0.5245
214.35	0.5018	230.476	0.4394	271.511	0.527
214.865	0.5055	231.396	0.4385	272.558	0.5295
215.371	0.509	232.295	0.4398	273.602	0.5326
215.905	0.5131	233.167	0.4438	274.673	0.5366
216.374	0.5172	234.187	0.448	275.744	0.5404
216.815	0.5201	235.257	0.4518	276.804	0.5439
217.256	0.5203	236.395	0.4545	277.86	0.5471
217.641	0.5248	237.477	0.4581	278.938	0.5513
218.059	0.5298	238.523	0.462	279.975	0.555
218.512	0.5346	239.486	0.4651	280.923	0.5582
218.931	0.5367	240.422	0.4679	281.719	0.5605
219.319	0.54	241.336	0.4704	282.707	0.5646
219.696	0.5437	242.244	0.474	283.76	0.5685
220.079	0.5474	243.172	0.4774	284.85	0.5719
220.561	0.5517	244.131	0.4803	285.867	0.5754
220.996	0.5552	245.059	0.4836	286.94	0.5788
221.37	0.5581	245.971	0.4869	288.004	0.5824
221.745	0.562	246.852	0.4901	288.974	0.5862
222.215	0.5657	247.759	0.4939	290.059	0.5889
222.687	0.5692	248.677	0.4979	291.117	0.5925
223.054	0.5725	249.561	0.5003	292.122	0.5972
223.418	0.5761	250.469	0.5029	293.221	0.6011
223.8	0.5795	251.403	0.5058	294.176	0.6032
224.203	0.5826	252.323	0.5084	295.082	0.6054
224.593	0.5859	253.212	0.5113	296.133	0.6117
225.077	0.5902	254.038	0.5151	297.127	0.615
225.554	0.5944	254.891	0.519	298.11	0.6183
225.89	0.5974	255.742	0.5228	299.099	0.6226
226.318	0.6016	256.542	0.526	299.938	0.6255
226.705	0.6046	257.334	0.5285	300.87	0.6292
227.034	0.6062	258.121	0.5307	301.881	0.6336
227.458	0.6115	258.877	0.5326	302.915	0.6383
227.885	0.6163	259.646	0.5363	303.76	0.6398
228.301	0.6205	260.433	0.5423	304.584	0.6415
228.681	0.6238	261.289	0.5453	305.509	0.6459
229.066	0.6258	262.117	0.548	306.383	0.6497
229.464	0.6288	262.839	0.5515	307.278	0.6534
229.876	0.6334	263.635	0.5531	308.214	0.6571
230.242	0.6366	264.47	0.5541	309.299	0.6623
230.644	0.6398	265.352	0.5582	310.382	0.6648
231.064	0.6437	266.21	0.5625	311.431	0.6662
231.477	0.65	267.046	0.5671	312.388	0.6686
231.838	0.6505	267.938	0.5701	313.262	0.6727
232.188	0.6539	268.762	0.5725	314.195	0.6774
232.541	0.6622	269.468	0.5739	315.22	0.6823
232.975	0.6599	270.247	0.5772	316.12	0.6863
233.311	0.6639	271.062	0.5809	317.036	0.6892
233.605	0.6701	271.934	0.5842	317.977	0.6916
233.952	0.6711	272.832	0.5872	318.971	0.6954
234.299	0.6742	273.744	0.59	319.893	0.6987
234.663	0.6784	274.635	0.5944	320.818	0.7024
235.049	0.6834	275.46	0.5978	321.781	0.7071
235.375	0.6857	276.212	0.5999	322.672	0.7094
235.815	0.6893	276.932	0.603	323.629	0.7134
236.272	0.6935	277.66	0.6064	324.641	0.7187
236.545	0.6967	278.416	0.6097	325.645	0.7217
236.924	0.6998	279.261	0.6134	326.548	0.724
237.304	0.704	280.128	0.6173	327.435	0.7268
237.648	0.7095	280.925	0.6209	328.374	0.7318
237.983	0.7122	281.707	0.6236	329.134	0.7342
238.346	0.7148	282.476	0.6257	329.997	0.7376
238.702	0.7177	283.298	0.6284	330.983	0.7423
238.956	0.7217	284.111	0.6318	331.87	0.7451
239.262	0.7256	284.912	0.6362	332.764	0.749
239.591	0.7293	285.645	0.6386	333.633	0.7532
239.933	0.7329	286.341	0.6411	334.423	0.7562
240.311	0.7357	286.966	0.6444	335.361	0.7607
240.677	0.7395	287.664	0.648	336.298	0.7642
241.045	0.7437	288.398	0.6515	337.193	0.7659
241.454	0.7472	289.126	0.6537	338.066	0.7696
241.759	0.7501	289.875	0.6562	338.843	0.7728
242.066	0.7534	290.642	0.6589	339.613	0.7761
242.419	0.7579	291.301	0.6628	340.63	0.7811
242.675	0.7611	291.973	0.6667	341.533	0.784
243.018	0.7641	292.687	0.6704	342.389	0.7871
243.405	0.7673	293.445	0.6727	343.217	0.7915
243.705	0.7718	294.178	0.6749	344.175	0.795
243.985	0.7757	294.749	0.6783	345.043	0.7981
244.318	0.7794	295.398	0.6818	345.847	0.8013
244.748	0.7832	296.099	0.6855	346.806	0.806
245.106	0.7852	296.852	0.692	347.676	0.8094
245.432	0.7881	297.585	0.6949	348.531	0.8125
245.736	0.7921	298.296	0.6935	349.433	0.8161
246.045	0.7977	299.031	0.696	350.245	0.8194
246.455	0.8008	299.755	0.6994	351.109	0.8227
246.915	0.8035	300.442	0.7034	352.041	0.8259
247.409	0.8071	301.153	0.7072	352.941	0.8288
247.774	0.8113	301.868	0.7107	353.842	0.8332
248.197	0.8151	302.55	0.7139	354.713	0.8376
248.649	0.8183	303.29	0.7169	355.49	0.8399
248.981	0.8197	304.075	0.7197	356.376	0.8442
249.287	0.8234	304.839	0.7236	357.296	0.8482
249.653	0.8279	305.548	0.7269	358.228	0.8511
250.143	0.8323	306.174	0.7292	359.07	0.8547
250.468	0.8351	306.79	0.7324	359.898	0.8581
250.806	0.8384	307.423	0.7359	360.717	0.8615
251.171	0.8422	308.121	0.7396	361.544	0.8655
251.572	0.8459	308.826	0.7427	362.426	0.8685
251.863	0.8503	309.539	0.7454	363.319	0.8718
252.152	0.8543	310.305	0.7466	364.203	0.8765
252.515	0.8569	311.056	0.7496	365.111	0.8797
252.901	0.8593	311.794	0.7544	366.057	0.8834
253.266	0.863	312.519	0.7569	367.015	0.8874
253.624	0.8676	313.242	0.76	367.802	0.8899
254.075	0.8714	313.963	0.7646	368.69	0.8929
254.471	0.8751	314.737	0.7682	369.604	0.8962
254.814	0.8783	315.52	0.7712	370.474	0.8998
255.09	0.8804	316.267	0.773	371.348	0.9035
255.411	0.8851	317.001	0.7758	372.286	0.9074
255.71	0.8893	317.727	0.7794	373.291	0.9115
255.996	0.8929	318.413	0.783	374.151	0.9132
256.357	0.8961	319.075	0.7862	375.171	0.9196
256.73	0.8999	319.703	0.7889	376.24	0.9263
257.087	0.9037	320.343	0.7929	377.164	0.9246
257.399	0.9072	321.006	0.7967	377.777	0.9273
257.824	0.9124	321.725	0.7995	378.429	0.9312
258.208	0.9155	322.447	0.8027	379.244	0.9353
258.543	0.9166	323.164	0.8058	380.208	0.9392
258.889	0.9195	323.829	0.8078	381.094	0.9428
259.237	0.9233	324.531	0.8106	381.945	0.9462
259.582	0.9272	325.265	0.8139	382.925	0.9505
259.918	0.9303	325.951	0.8171	383.844	0.9534
260.278	0.9348	326.637	0.8207	384.736	0.9564
260.646	0.9389	327.325	0.825	385.616	0.9601
261.019	0.9425	327.968	0.8283	386.452	0.9646
261.378	0.9461	328.616	0.8312	387.273	0.9683
261.716	0.9493	329.325	0.8337	388.092	0.9711
262.06	0.9526	329.974	0.8362	388.998	0.9752
262.445	0.9567	330.587	0.8388	389.823	0.9777
262.878	0.9599	331.171	0.8427	390.626	0.9807
263.291	0.9647	331.789	0.8459	391.466	0.987
263.676	0.9706	332.442	0.8484	392.297	0.99
264.068	0.9705	333.106	0.8509	393.139	0.9927
264.358	0.9719	333.781	0.8542	393.992	0.9954
264.639	0.9749	334.481	0.8594	394.764	0.9982
265.027	0.9805	335.185	0.8623	395.644	1.0024
265.292	0.9847	335.898	0.8645	396.577	1.0069
265.661	0.9886	336.642	0.8675	397.475	1.009
266.16	0.9924	337.365	0.8713	398.372	1.013
266.574	0.996	338.071	0.8756	399.215	1.0172
267.023	0.9989	338.709	0.877	399.975	1.021
267.472	1.0017	339.341	0.8795	400.866	1.0247
267.873	1.005	339.964	0.8835	401.704	1.0276
268.321	1.0101	340.615	0.8872	402.51	1.0306
268.824	1.0145	341.273	0.8908	403.385	1.0367
269.371	1.0178	341.938	0.8946	404.213	1.0384
269.739	1.0198	342.615	0.897	405.008	1.0402
270.144	1.0235	343.28	0.8988	405.769	1.0452
270.52	1.0277	343.801	0.9018	406.536	1.0491
270.75	1.0309	344.407	0.9055	407.32	1.0523
271.139	1.0343	345.091	0.9098	408.121	1.0551
271.565	1.0383	345.785	0.9125	408.922	1.0594
272.004	1.0429	346.449	0.9151	409.788	1.0629
272.425	1.0455	347.06	0.9177	410.669	1.0663
272.877	1.049	347.645	0.9216	411.504	1.0704
273.317	1.0525	348.219	0.9252	412.365	1.0729
273.667	1.0547	348.777	0.9267	413.22	1.0762
274.069	1.0587	349.332	0.9299	414.061	1.0811
274.451	1.0629	349.889	0.9341	414.838	1.0847
274.795	1.0669	350.552	0.938	415.682	1.0886
275.174	1.0704	351.184	0.9416	416.547	1.0924
275.53	1.0741	351.779	0.945	417.337	1.0953
275.878	1.0775	352.452	0.9473	418.193	1.0984
276.249	1.0789	353.071	0.9497	419.035	1.1015
276.683	1.083	353.547	0.9529	419.822	1.1044
277.072	1.0873	354.069	0.9557	420.606	1.1082
277.378	1.0911	354.62	0.9585	421.353	1.112
277.731	1.0952	355.235	0.9626	422.091	1.1158
278.095	1.0985	355.858	0.9662	422.95	1.1196
278.452	1.1017	356.486	0.9694	423.805	1.1227
278.762	1.1059	357.045	0.9719	424.648	1.1257
279.181	1.1092	357.617	0.9746	425.473	1.1295
279.56	1.1135	358.209	0.9775	426.304	1.1333
279.84	1.1196	358.832	0.9812	427.172	1.1367
280.174	1.12	359.463	0.9849	428.063	1.1398
280.509	1.1226	360.099	0.9884	428.767	1.1435
280.846	1.1265	360.684	0.9905	429.581	1.1478
281.195	1.1298	361.245	0.9921	430.416	1.1521
281.614	1.1331	361.822	0.9963	431.152	1.1552
282.022	1.1371	362.389	1.0005	431.951	1.1587
282.387	1.1421	362.947	1.0049	432.745	1.1627
282.738	1.1439	363.479	1.0076	433.517	1.1672
283.153	1.1468	364.043	1.0101	434.267	1.1688
283.599	1.1508	364.669	1.0126	435.13	1.1734
283.987	1.1555	365.21	1.0154	436.052	1.1789
284.443	1.1585	365.734	1.0186	436.923	1.1794
284.88	1.1617	366.296	1.0233	437.594	1.1813
285.255	1.1661	366.819	1.0267	438.238	1.1846
285.645	1.1744	367.317	1.0293	438.931	1.1895
286.05	1.1763	367.895	1.0318	439.639	1.1934
286.439	1.1744	368.495	1.0346	440.434	1.1971
286.704	1.1769	369.121	1.0379	441.292	1.2007
287.036	1.1821	369.713	1.0419	442.101	1.2041
287.366	1.187	370.263	1.0456	442.832	1.2075
287.662	1.1901	370.722	1.0484	443.59	1.2109
288.094	1.1945	371.203	1.0505	444.479	1.2147
288.505	1.1983	371.714	1.0525	445.189	1.2181
288.892	1.2018	372.363	1.056	445.941	1.2216
289.255	1.2055	372.975	1.0597	446.758	1.2254
289.618	1.2083	373.557	1.0635	447.536	1.2298
289.986	1.2114	374.092	1.067	448.277	1.233
290.369	1.2154	374.648	1.0697	449.012	1.2359
290.773	1.22	375.24	1.0713	449.786	1.2397
291.174	1.2237	375.799	1.0754	450.478	1.2427
291.567	1.2265	376.358	1.0797	451.197	1.2461
291.94	1.2299	376.938	1.0833	451.978	1.2503
292.285	1.233	377.549	1.0862	452.792	1.2531
292.671	1.2364	378.168	1.0888	453.591	1.2565
293.153	1.2407	378.665	1.091	454.393	1.2602
293.464	1.2442	379.164	1.0938	455.257	1.2633
293.836	1.2478	379.663	1.0971	456.049	1.267
294.254	1.2512	380.237	1.1005	456.852	1.2711
294.568	1.2544	380.884	1.1053	457.716	1.2751
294.983	1.2589	381.665	1.1131	458.476	1.2789
295.374	1.2634	382.414	1.1159	459.202	1.2822
295.639	1.2669	383.106	1.1166	459.916	1.2853
296.007	1.268	383.577	1.1153	460.725	1.2892
296.334	1.271	383.978	1.1168	461.509	1.2928
296.63	1.2757	384.331	1.1201	462.283	1.2962
297.026	1.2792	384.764	1.1233	463.057	1.2996
297.387	1.2831	385.21	1.127	463.756	1.3028
297.747	1.2868	385.675	1.1315	464.508	1.3067
298.135	1.2901	386.19	1.1353	465.324	1.3111
298.532	1.2937	386.743	1.1388	465.99	1.3135
298.952	1.2975	387.374	1.1422	466.762	1.3179
299.382	1.3014	387.955	1.1456	467.549	1.3228
299.717	1.3039	388.516	1.1489	468.191	1.3261
300.08	1.308	389.093	1.1508	468.93	1.328
300.435	1.3117	389.706	1.1534	469.669	1.3305
300.75	1.3131	390.351	1.1565	470.379	1.3341
301.271	1.318	390.964	1.1604	471.106	1.3377
301.709	1.322	391.567	1.1641	471.884	1.3418
302.043	1.3249	392.155	1.1676	472.688	1.3459
302.371	1.3304	392.704	1.1709	473.437	1.3492
302.773	1.3341	393.28	1.1741	474.201	1.3534
303.205	1.3368	393.987	1.1771	474.924	1.3574
303.632	1.3389	394.698	1.1794	475.56	1.3602
304.042	1.3435	395.408	1.1815	476.158	1.3627
304.406	1.3475	396.072	1.1853	476.851	1.3664
304.732	1.3507	396.75	1.1892	477.622	1.3708
305.136	1.3545	397.443	1.193	478.295	1.3737
305.495	1.3586	398.15	1.1955	478.956	1.3769
305.852	1.3621	398.844	1.1988	479.611	1.3802
306.255	1.3639	399.508	1.2044	480.261	1.3834
306.579	1.3682	400.052	1.2052	481.073	1.3884
306.938	1.3722	400.567	1.2051	481.819	1.3923
307.348	1.3758	401.153	1.2098	482.464	1.3947
307.762	1.3801	401.702	1.2142	483.191	1.399
308.121	1.3825	402.226	1.2184	483.934	1.4029
308.472	1.3849	402.757	1.2206	484.65	1.4062
308.879	1.3897	403.308	1.2233	485.238	1.4079
309.234	1.3941	403.89	1.2264	485.997	1.4111
309.596	1.3977	404.479	1.2292	486.761	1.4153
309.973	1.4006	405.075	1.2323	487.471	1.4204
310.275	1.4054	405.686	1.2366	488.283	1.4235
310.608	1.409	406.377	1.2402	489.063	1.4264
310.961	1.4123	407.1	1.2433	489.83	1.4301
311.324	1.4168	407.752	1.2456	490.672	1.4391
311.627	1.4169	408.355	1.2485	491.498	1.4405
311.999	1.4202	408.914	1.2518	492.184	1.4397
312.462	1.4279	409.459	1.2543	492.601	1.4401
312.811	1.4297	410.013	1.2574	493.233	1.4463
313.209	1.4313	410.583	1.2618	493.97	1.4512
313.622	1.4334	411.25	1.2653	494.783	1.4545
314.005	1.4371	411.926	1.2684	495.511	1.458
314.309	1.4419	412.526	1.2711	496.308	1.4617
314.649	1.4471	413.135	1.2736	497.077	1.4656
315.053	1.4526	413.747	1.2761	497.689	1.4696
315.424	1.4531	414.37	1.2799	498.481	1.4737
315.831	1.4559	414.955	1.2831	499.18	1.4769
316.247	1.46	415.497	1.2857	499.73	1.479
316.621	1.4643	416.072	1.2898	500.41	1.4826
316.926	1.4686	416.641	1.2938	501.121	1.4868
317.24	1.4721	417.187	1.2969	501.858	1.491
317.587	1.4745	417.74	1.2997	502.617	1.4941
317.967	1.4769	418.291	1.3026	503.418	1.4963
318.385	1.481	418.818	1.3066	504.085	1.4972
318.799	1.4854	419.352	1.3092	504.517	1.4962
319.115	1.488	419.891	1.3108	504.92	1.4963
319.468	1.4892	420.484	1.3156	505.281	1.496
319.788	1.49	421.073	1.3194	505.607	1.4956
320.049	1.4905	421.653	1.3214	505.908	1.4961
320.39	1.4922	422.162	1.3249	506.163	1.4967
320.655	1.492	422.67	1.3283	506.361	1.4967
320.875	1.4909	423.226	1.3306	506.469	1.4951
321.113	1.4908	423.755	1.3335	506.822	1.4957
321.286	1.4917	424.264	1.3369	507.093	1.4963
321.452	1.4921	424.699	1.3402	507.271	1.4966
321.634	1.4912	425.218	1.3437	507.587	1.4976
321.831	1.4911	425.819	1.3472	507.777	1.4973
322.006	1.4909	426.349	1.35	507.93	1.4969
322.193	1.4909	426.854	1.3528	508.153	1.4979
322.498	1.4915	427.322	1.3558	508.271	1.4966
322.716	1.4915	427.787	1.3587	508.437	1.4962
322.923	1.4913	428.269	1.3621	508.687	1.4975
323.151	1.4912	428.833	1.3676	508.821	1.4966
323.259	1.4911	429.323	1.371	508.988	1.4963
323.428	1.4912	429.764	1.373	509.151	1.4964
323.632	1.4916	430.165	1.3751	509.211	1.4962
323.786	1.4935	430.579	1.3774	509.348	1.4971
323.849	1.4922	431.01	1.3799	509.514	1.4974
323.924	1.4907	431.498	1.3838	509.691	1.4967
324.062	1.4903	431.993	1.3875	509.771	1.4968
324.22	1.4903	432.484	1.3903	509.947	1.4971
324.331	1.4904	433.01	1.3942	510.173	1.4974
324.433	1.4907	433.549	1.3982	510.187	1.4961
324.66	1.4914	434.077	1.3998	510.344	1.4958
324.849	1.4925	434.625	1.402	510.551	1.4963
325.021	1.4923	435.19	1.4046	510.743	1.4973
325.188	1.4897	435.657	1.4094	510.879	1.4963
325.254	1.4906	436.142	1.4135	510.997	1.4959
325.383	1.4915	436.664	1.4166	511.091	1.4964
325.556	1.4921	437.197	1.4191	511.06	1.4977
325.676	1.4912	437.724	1.4216	511.192	1.4973
325.768	1.4905	438.224	1.4249	511.383	1.4966
325.866	1.4903	438.736	1.4284	511.5	1.4973
325.992	1.4909	439.253	1.4321	511.686	1.4972
326.173	1.4913	439.709	1.4355	511.794	1.4969
326.315	1.4911	440.151	1.4386	511.78	1.4963
326.427	1.4908	440.577	1.4414	511.902	1.4964
326.558	1.4919	440.994	1.4445	511.968	1.4967
326.656	1.4916	441.441	1.4476	512.018	1.497
326.756	1.4911	441.95	1.4504	512.16	1.4961
326.884	1.4911	442.473	1.4559	512.245	1.4967
326.99	1.4906	443	1.461	512.288	1.4972
327.104	1.491	443.519	1.4598	512.282	1.4968
327.233	1.4921	443.997	1.4612	512.386	1.496
327.416	1.4927	444.446	1.4643	512.53	1.4965
327.608	1.4922	444.954	1.469	512.699	1.4983
327.752	1.491	445.46	1.4732	512.821	1.4989
327.79	1.4889	445.964	1.4769	512.976	1.499
327.981	1.4902	446.449	1.4796	513.064	1.498
328.156	1.4924	446.93	1.4826	512.963	1.4944
328.299	1.4944	447.411	1.4868	512.942	1.4946
328.396	1.4903	447.883	1.4884	512.961	1.4953
328.434	1.4897	448.339	1.4887	513.009	1.4959
328.47	1.4903	448.705	1.4881	513.028	1.4963
328.553	1.4902	448.995	1.4876	513.095	1.4975
328.6	1.4907	449.217	1.487	513.158	1.4983
328.739	1.4912	449.368	1.4875	513.125	1.4966
328.966	1.492	449.529	1.4875	513.274	1.4961
329.151	1.495	449.713	1.4869	513.377	1.4962
329.209	1.492	449.938	1.4879	513.358	1.4969
329.248	1.4888	450.178	1.4889	513.544	1.4973
329.365	1.4906	450.433	1.4879	513.661	1.4969
329.539	1.4911	450.623	1.4877	513.732	1.4962
329.639	1.4912	450.779	1.4881	513.826	1.4961
329.661	1.4912	451.016	1.4886	513.941	1.4976
329.742	1.4919	451.217	1.4885	514.042	1.4983
329.833	1.491	451.377	1.4878	514.104	1.4967
329.933	1.4901	451.549	1.4874	514.147	1.4965
330.04	1.4912	451.72	1.4876	514.13	1.4964
330.19	1.4911	451.885	1.4887	514.075	1.4961
330.326	1.491	452.029	1.4883	514.15	1.4959
330.438	1.4909	452.161	1.4876	514.315	1.4964
330.51	1.4919	452.271	1.4884	514.461	1.4972
330.604	1.4915	452.39	1.4887	514.467	1.4983
330.699	1.491	452.515	1.4885	514.455	1.4973
330.767	1.4913	452.714	1.4881	514.461	1.4964
330.895	1.4916	452.89	1.4879	514.491	1.4959
330.989	1.4913	453.032	1.4879	514.484	1.497
331.037	1.4906	453.09	1.488	514.457	1.4975
331.127	1.4902	453.149	1.4882	514.432	1.4973
331.25	1.4907	453.264	1.4888	514.446	1.4958
331.358	1.4913	453.41	1.4884	514.502	1.4968
331.378	1.4906	453.575	1.4876	514.506	1.4972
331.422	1.4906	453.757	1.4885	514.418	1.4959
331.526	1.4914	453.87	1.4875	514.546	1.4959
331.69	1.4927	453.917	1.4849	514.677	1.4966
331.695	1.4918	453.857	1.4814	514.786	1.4973
331.757	1.4913	453.791	1.4783	514.782	1.4959
331.845	1.4911	453.73	1.4756	514.887	1.4977
331.914	1.4913	453.631	1.4733	514.989	1.4987
331.919	1.4913	453.517	1.4706	515.017	1.4961
331.958	1.4912	453.391	1.4655	515.102	1.4963
332.055	1.4909	453.214	1.4616	515.168	1.4961
332.114	1.4909	453.005	1.4586	515.197	1.4955
332.18	1.4908	452.82	1.4559	515.087	1.4968
332.267	1.4912	452.636	1.4535	515.112	1.4976
332.404	1.4929	452.451	1.4517	515.204	1.4975
332.528	1.4923	452.274	1.448	515.314	1.4958
332.618	1.4905	452.101	1.444	515.345	1.4961
332.669	1.4879	451.938	1.4398	515.333	1.4965
332.757	1.4931	451.743	1.4372	515.291	1.4967
332.858	1.4933	451.534	1.4351	515.4	1.4974
332.953	1.491	451.323	1.4317	515.487	1.4972
333.003	1.4901	451.097	1.4287	515.536	1.4968
333.091	1.4908	450.857	1.4259	515.495	1.4967
333.158	1.4911	450.647	1.4228	515.48	1.4973
333.186	1.4903	450.458	1.4195	515.484	1.4974
333.218	1.4909	450.301	1.4161	515.511	1.4963
333.337	1.4913	450.104	1.4128	515.526	1.496
333.482	1.4915	449.873	1.4095	515.554	1.4976
333.524	1.4914	449.564	1.4062	515.607	1.4998
333.613	1.4908	449.299	1.4028	515.73	1.4974
333.687	1.4904	449.066	1.3994	515.674	1.4961
333.719	1.4905	448.924	1.3973	515.589	1.4956
333.72	1.4903	448.741	1.3939	515.57	1.4957
333.811	1.4907	448.517	1.3893	515.528	1.4958
333.937	1.4913	448.213	1.3862	515.606	1.496
333.962	1.4916	447.952	1.3835	515.79	1.4963
333.976	1.4914	447.788	1.3811	515.839	1.496
334.014	1.4912	447.649	1.378	516.047	1.4991
334.094	1.4912	447.511	1.3749	516.241	1.501
334.189	1.4944	447.339	1.3725	516.182	1.4949
334.245	1.4941	447.115	1.3703	516.097	1.495
334.284	1.4911	446.855	1.3683	516.013	1.4963
334.381	1.488	446.499	1.3605	515.939	1.4978
334.367	1.4882	446.178	1.3558	515.983	1.4964
334.357	1.4898	445.901	1.355	515.971	1.496
334.402	1.4925	445.662	1.3529	515.947	1.4963
334.516	1.4917	445.447	1.3502	516.016	1.4966
334.609	1.491	445.275	1.3465	516.1	1.4975
334.679	1.4904	445.055	1.3436	516.121	1.4975
334.708	1.4903	444.812	1.3411	516.032	1.4957
334.787	1.491	444.554	1.3381	516.201	1.4974
334.842	1.4915	444.292	1.3344	516.253	1.4976
334.83	1.4913	444.027	1.33	516.195	1.4964
334.86	1.4909	443.762	1.3271	516.091	1.4939
334.914	1.491	443.511	1.3239	515.983	1.4915
334.97	1.4911	443.282	1.3199	515.815	1.4884
334.928	1.4896	443.048	1.318	515.518	1.4838
334.97	1.4855	442.81	1.3163	515.336	1.4794
335.012	1.4809	442.564	1.3131	515.038	1.4765
335.004	1.4772	442.256	1.3086	514.612	1.4749
335.024	1.4764	441.918	1.3035	514.239	1.4704
335.035	1.4719	441.627	1.3021	513.88	1.4663
335.022	1.4648	441.335	1.2999	513.507	1.4625
334.912	1.4602	441.043	1.2967	513.065	1.4589
334.851	1.4588	440.731	1.2922	512.774	1.4563
334.799	1.4574	440.421	1.2884	512.439	1.4529
334.731	1.4538	440.119	1.2862	512.011	1.4485
334.67	1.4489	439.788	1.2831	511.704	1.4452
334.624	1.4452	439.451	1.2797	511.298	1.442
334.579	1.4424	439.135	1.2756	510.854	1.4388
334.459	1.4387	438.88	1.2733	510.515	1.4348
334.383	1.4355	438.668	1.2723	510.077	1.4307
334.335	1.4322	438.436	1.2677	509.654	1.4275
334.312	1.428	438.196	1.2638	509.307	1.4261
334.221	1.4247	437.944	1.2609	508.809	1.4208
334.08	1.4213	437.616	1.2574	508.36	1.4162
333.916	1.4176	437.305	1.2541	507.959	1.4126
333.892	1.4137	437.08	1.2521	507.57	1.4103
333.829	1.4096	436.79	1.2494	507.108	1.4067
333.749	1.4059	436.475	1.2463	506.657	1.4025
333.668	1.403	436.198	1.2416	506.301	1.3981
333.6	1.4002	435.897	1.238	505.932	1.3954
333.538	1.3962	435.573	1.2353	505.57	1.3922
333.477	1.3911	435.26	1.232	505.221	1.3884
333.394	1.3877	434.982	1.2288	504.924	1.3862
333.256	1.3843	434.768	1.226	504.489	1.3818
333.154	1.3812	434.523	1.223	504.007	1.377
333.189	1.3784	434.254	1.2199	503.61	1.3741
333.086	1.3746	433.921	1.2166	503.168	1.3707
332.971	1.3704	433.607	1.2139	502.728	1.3671
332.872	1.366	433.304	1.2115	502.306	1.3637
332.884	1.3631	432.999	1.2074	501.873	1.3606
332.768	1.3603	432.705	1.2037	501.43	1.3572
332.627	1.357	432.424	1.2005	500.969	1.3536
332.561	1.3528	432.137	1.198	500.461	1.35
332.467	1.3499	431.85	1.1955	500.071	1.3471
332.388	1.3466	431.567	1.1923	499.68	1.3437
332.324	1.3427	431.261	1.1891	499.221	1.3392
332.215	1.3379	430.953	1.1859	498.791	1.3354
332.104	1.3345	430.684	1.1826	498.289	1.3316
332.015	1.3314	430.386	1.1791	497.757	1.3279
331.985	1.3279	430.067	1.1755	497.476	1.326
331.864	1.3272	429.76	1.172	497.03	1.322
331.76	1.3234	429.455	1.1692	496.565	1.3175
331.682	1.3161	429.153	1.1672	496.216	1.3141
331.525	1.3124	428.876	1.1639	495.784	1.311
331.43	1.3093	428.599	1.1605	495.38	1.3077
331.369	1.3062	428.307	1.1571	495.013	1.304
331.312	1.3027	428.011	1.1541	494.51	1.3002
331.194	1.2988	427.705	1.151	494.103	1.2981
331.112	1.2958	427.316	1.1471	493.761	1.296
331.083	1.294	426.978	1.1444	493.455	1.2908
331.01	1.2929	426.688	1.143	492.932	1.2846
330.947	1.2865	426.424	1.1386	492.357	1.2805
330.836	1.2787	426.147	1.1344	491.779	1.2797
330.566	1.275	425.843	1.1314	491.461	1.2755
330.413	1.2747	425.548	1.1283	491.065	1.2718
330.316	1.2724	425.249	1.1252	490.613	1.2684
330.261	1.267	424.916	1.1227	490.172	1.2653
330.171	1.2633	424.627	1.1196	489.828	1.263
330.09	1.26	424.365	1.1162	489.437	1.2591
330.026	1.2569	424.11	1.1157	488.896	1.2519
329.992	1.2537	423.826	1.1118	488.404	1.2497
329.863	1.2488	423.507	1.1037	487.946	1.2471
329.692	1.2457	423.161	1.1011	487.51	1.2437
329.497	1.2451	422.825	1.0991	487.034	1.2397
329.442	1.24	422.526	1.0965	486.565	1.2368
329.353	1.2367	422.221	1.0939	486.081	1.2337
329.242	1.2335	421.916	1.0913	485.552	1.2288
329.128	1.2272	421.632	1.0873	485.203	1.2269
329.009	1.2239	421.293	1.0841	484.801	1.2238
328.878	1.221	420.909	1.0813	484.306	1.2189
328.733	1.218	420.546	1.0786	483.864	1.2163
328.682	1.2145	420.224	1.0753	483.349	1.2119
328.579	1.2107	419.967	1.0712	482.827	1.2072
328.448	1.2069	419.721	1.068	482.428	1.2052
328.332	1.2042	419.469	1.0651	481.96	1.2013
328.227	1.1999	419.184	1.0624	481.505	1.1976
328.123	1.1958	418.933	1.059	481.092	1.195
328.015	1.1928	418.693	1.0554	480.661	1.1914
327.843	1.1894	418.337	1.0536	480.181	1.1879
327.71	1.186	418.007	1.0505	479.689	1.1844
327.597	1.1827	417.703	1.0458	479.325	1.1805
327.464	1.1801	417.326	1.0433	478.844	1.1767
327.392	1.1768	416.96	1.0407	478.366	1.1731
327.313	1.1721	416.63	1.0372	477.974	1.1697
327.201	1.1654	416.316	1.0338	477.437	1.1667
327.036	1.1643	416.008	1.0305	476.969	1.1628
326.923	1.1611	415.698	1.0281	476.557	1.1583
326.842	1.1567	415.378	1.0252	475.925	1.1554
326.746	1.1545	415.05	1.0221	475.483	1.1528
326.667	1.1506	414.7	1.0177	475.078	1.1496
326.584	1.1463	414.376	1.0147	474.535	1.1443
326.49	1.1423	414.083	1.0135	474.074	1.1408
326.23	1.1388	413.843	1.0101	473.591	1.1374
326.07	1.1366	413.578	1.006	473.073	1.1337
325.978	1.1342	413.226	1.0011	472.755	1.1315
325.859	1.1276	412.812	0.9986	472.256	1.1274
325.778	1.1243	412.382	0.997	471.673	1.1227
325.693	1.1216	412.043	0.9941	471.194	1.1201
325.583	1.1182	411.702	0.9906	470.638	1.1174
325.542	1.1149	411.358	0.9865	470.116	1.1142
325.443	1.111	411.096	0.9827	469.678	1.1104
325.293	1.1069	410.827	0.9794	469.212	1.1065
325.115	1.1043	410.54	0.977	468.659	1.1028
324.99	1.1007	410.253	0.9742	468.069	1.0993
324.905	1.0967	409.953	0.9713	467.642	1.0959
324.864	1.0922	409.604	0.9679	467.092	1.0916
324.745	1.0891	409.246	0.9637	466.547	1.0877
324.603	1.0865	408.887	0.9594	466.105	1.0854
324.458	1.084	408.59	0.9585	465.723	1.0824
324.374	1.0793	408.298	0.9563	465.262	1.0785
324.318	1.0753	408.009	0.9527	464.723	1.0738
324.224	1.0714	407.674	0.9485	464.286	1.0698
324.042	1.0675	407.356	0.945	463.878	1.0669
323.909	1.065	407.084	0.9431	463.452	1.0642
323.762	1.0618	406.786	0.9395	462.929	1.0605
323.609	1.0579	406.474	0.9355	462.436	1.0571
323.504	1.0536	406.129	0.9327	461.962	1.0533
323.348	1.0513	405.831	0.9301	461.5	1.049
323.18	1.0482	405.567	0.9275	460.799	1.0455
323.027	1.042	405.228	0.9239	460.281	1.0418
322.881	1.0393	404.892	0.9201	459.884	1.0389
322.769	1.0372	404.559	0.916	459.509	1.0398
322.69	1.0352	404.304	0.9146	459.115	1.0331
322.641	1.0303	404.026	0.9128	458.567	1.0262
322.548	1.026	403.641	0.9085	457.764	1.0226
322.452	1.0215	403.24	0.9047	457.352	1.0214
322.381	1.0163	402.836	0.901	456.867	1.0184
322.203	1.0125	402.486	0.8976	456.329	1.014
322.077	1.0096	402.159	0.8941	455.918	1.0104
322	1.0073	401.85	0.8905	455.366	1.0066
321.858	1.0046	401.544	0.8888	454.783	1.0032
321.66	1.0004	401.204	0.8865	454.248	1.0009
321.474	0.9964	400.805	0.8827	453.777	0.9976
321.367	0.9938	400.458	0.879	453.287	0.994
321.267	0.99	400.127	0.8756	452.77	0.9902
321.186	0.9861	399.799	0.8734	452.281	0.9864
321.111	0.9821	399.471	0.8702	451.746	0.9822
320.949	0.9786	399.143	0.8663	451.204	0.978
320.822	0.9755	398.838	0.8629	450.714	0.9748
320.702	0.9725	398.551	0.861	450.202	0.9722
320.566	0.9692	398.286	0.8607	449.691	0.9692
320.459	0.9666	397.946	0.8569	449.186	0.9656
320.325	0.9632	397.572	0.852	448.624	0.9623
320.159	0.9589	397.144	0.8455	448.011	0.9579
319.952	0.9543	396.738	0.8423	447.41	0.9533
319.819	0.9507	396.351	0.8403	447.009	0.9504
319.69	0.9472	396.024	0.8377	446.446	0.9461
319.485	0.9432	395.666	0.8349	445.9	0.9426
319.348	0.9398	395.282	0.832	445.469	0.9412
319.254	0.9361	394.967	0.8283	444.886	0.9372
319.189	0.9319	394.649	0.8248	444.302	0.9332
318.988	0.9293	394.326	0.8218	443.732	0.9294
318.797	0.926	394.031	0.8196	443.209	0.9265
318.635	0.9226	393.729	0.817	442.64	0.922
318.537	0.92	393.387	0.8132	442.108	0.9179
318.46	0.9156	393.038	0.809	441.706	0.9166
318.389	0.9111	392.686	0.805	441.089	0.9115
318.315	0.9068	392.352	0.8037	440.528	0.9074
318.139	0.9038	392.036	0.8013	440.051	0.905
317.998	0.9012	391.737	0.7978	439.479	0.9009
317.875	0.8984	391.439	0.7939	439.067	0.8977
317.753	0.8943	391.111	0.7906	438.7	0.8945
317.623	0.8905	390.728	0.7884	438.204	0.89
317.474	0.8867	390.322	0.785	437.72	0.8875
317.306	0.8831	389.911	0.7816	437.205	0.884
317.173	0.8804	389.513	0.7799	436.646	0.8786
317.053	0.8769	389.146	0.777	436.147	0.876
316.964	0.8727	388.8	0.7732	435.642	0.8731
316.946	0.8673	388.481	0.7686	435.148	0.8702
316.755	0.8644	388.137	0.7646	434.714	0.8673
316.543	0.8613	387.764	0.7614	434.14	0.8637
316.347	0.8577	387.452	0.7591	433.556	0.8599
316.231	0.8536	387.14	0.7569	433.032	0.8561
316.134	0.8509	386.806	0.7541	432.352	0.8512
316.046	0.8486	386.442	0.751	431.696	0.8476
315.952	0.8446	386.064	0.7477	431.086	0.845
315.702	0.8393	385.666	0.7441	430.604	0.8412
315.531	0.8359	385.306	0.7402	429.96	0.8372
315.504	0.8355	384.979	0.7361	429.316	0.8336
315.342	0.8313	384.608	0.7337	428.84	0.8315
315.203	0.8262	384.246	0.7311	428.256	0.8278
315.059	0.8212	383.901	0.7281	427.695	0.8239
314.846	0.8185	383.524	0.7257	427.168	0.8201
314.706	0.816	383.15	0.7233	426.468	0.8162
314.563	0.8127	382.81	0.7204	425.899	0.8133
314.394	0.8085	382.416	0.7163	425.368	0.8104
314.257	0.8049	381.999	0.7117	424.712	0.8055
314.111	0.8015	381.655	0.7083	424.196	0.8022
313.965	0.798	381.313	0.7054	423.645	0.799
313.835	0.7933	380.975	0.7031	422.993	0.7956
313.644	0.7902	380.539	0.6998	422.428	0.7908
313.447	0.7873	380.11	0.6965	421.854	0.788
313.265	0.7838	379.714	0.6934	421.273	0.7864
313.252	0.7794	379.377	0.6902	420.698	0.7831
313.163	0.778	379.039	0.687	420.277	0.7801
313.024	0.7764	378.604	0.6846	419.779	0.7753
312.887	0.7663	378.207	0.6812	419.03	0.7668
312.599	0.7638	377.838	0.6773	418.368	0.765
312.336	0.7624	377.431	0.6747	417.711	0.7625
312.175	0.7593	377.054	0.6716	417.077	0.7589
312.099	0.7542	376.717	0.668	416.678	0.7571
312.012	0.7508	376.33	0.6646	416.135	0.754
311.883	0.7481	375.96	0.6614	415.535	0.7502
311.606	0.7439	375.655	0.6587	414.954	0.7465
311.474	0.7407	375.291	0.6556	414.308	0.7424
311.34	0.7377	374.908	0.6523	413.632	0.7386
311.136	0.7345	374.583	0.6496	412.938	0.7351
311.021	0.7314	374.235	0.6468	412.407	0.7324
310.875	0.7284	373.867	0.6441	411.777	0.7283
310.705	0.7246	373.47	0.6395	411.111	0.724
310.541	0.717	373.067	0.6355	410.526	0.7219
310.36	0.7141	372.66	0.6327	410.011	0.7185
310.2	0.712	372.264	0.6304	409.486	0.7147
310.087	0.7092	371.881	0.628	408.916	0.7106
309.998	0.7053	371.529	0.6245	408.248	0.7063
309.891	0.7011	371.182	0.621	407.687	0.7029
309.768	0.6972	370.836	0.6174	407.182	0.7
309.649	0.6955	370.47	0.6147	406.52	0.6961
309.474	0.6915	370.063	0.6113	405.884	0.6924
309.279	0.6873	369.613	0.6068	405.271	0.6892
309.08	0.6838	369.243	0.6043	404.683	0.6868
308.961	0.6795	368.888	0.6026	404.055	0.6821
308.825	0.6763	368.545	0.6021	403.467	0.6781
308.668	0.6737	368.101	0.5968	402.912	0.675
308.494	0.6701	367.627	0.5904	402.232	0.6715
308.295	0.6658	367.197	0.5881	401.669	0.6688
308.109	0.6618	366.807	0.5856	401.101	0.6659
307.962	0.659	366.446	0.583	400.365	0.6614
307.856	0.6571	366.068	0.5803	399.718	0.6569
307.712	0.6527	365.681	0.5769	399.065	0.6531
307.538	0.6466	365.279	0.5724	398.387	0.6502
307.418	0.6445	364.88	0.5694	397.805	0.6451
307.178	0.6415	364.486	0.5669	397.252	0.6429
306.962	0.6377	364.108	0.5648	396.687	0.6417
306.885	0.6327	363.735	0.5619	396.003	0.6371
306.753	0.6288	363.357	0.5587	395.474	0.6338
306.619	0.6261	362.919	0.5546	394.888	0.6305
306.476	0.6243	362.483	0.5512	394.144	0.6265
306.261	0.621	362.048	0.5484	393.47	0.6232
306.1	0.6173	361.601	0.5453	392.791	0.6198
305.959	0.6133	361.19	0.5421	392.11	0.6161
305.81	0.609	360.847	0.5388	391.449	0.6109
305.575	0.605	360.469	0.5361	390.792	0.6076
305.432	0.602	360.068	0.5335	390.116	0.6044
305.37	0.5997	359.612	0.5301	389.395	0.5999
305.166	0.5953	359.159	0.5264	388.81	0.598
304.995	0.5914	358.712	0.5224	388.177	0.5952
304.847	0.5874	358.345	0.5193	387.486	0.5912
304.72	0.583	357.963	0.5169	386.871	0.5875
304.56	0.5802	357.563	0.5154	386.18	0.5836
304.409	0.5783	357.136	0.5117	385.462	0.5798
304.255	0.5765	356.7	0.5073	384.785	0.5767
303.949	0.5692	356.25	0.502	384.044	0.5728
303.788	0.5649	355.809	0.4996	383.292	0.5693
303.679	0.5619	355.381	0.498	382.543	0.5665
303.538	0.5587	355.003	0.494	381.949	0.5629
303.335	0.555	354.609	0.4909	381.275	0.5588
303.168	0.5523	354.203	0.4887	380.561	0.5547
303.046	0.5503	353.808	0.4863	379.904	0.5516
302.883	0.5459	353.392	0.4835	379.242	0.5485
302.693	0.5416	352.944	0.4799	378.571	0.5453
302.517	0.5376	352.473	0.4753	377.887	0.5421
302.412	0.5341	352.011	0.471	377.217	0.5382
302.207	0.5303	351.598	0.4685	376.542	0.5347
302.031	0.5272	351.191	0.466	375.853	0.5312
301.904	0.5249	350.787	0.4635	375.118	0.5267
301.745	0.5223	350.373	0.4603	374.514	0.5264
301.634	0.5183	349.958	0.4573	373.896	0.5241
301.49	0.5133	349.542	0.4545	373.129	0.5138
301.192	0.5074	349.043	0.4506	372.231	0.5109
300.985	0.5041	348.56	0.4472	371.358	0.5088
300.772	0.5013	348.123	0.4451	370.538	0.5064
300.541	0.4984	347.695	0.4416	369.851	0.502
300.399	0.4955	347.257	0.438	369.148	0.4991
300.265	0.4919	346.763	0.4355	368.406	0.4965
300.118	0.4878	346.324	0.4324	367.57	0.4923
299.926	0.4836	345.919	0.4288	366.786	0.4881
299.719	0.481	345.414	0.4253	366.011	0.4844
299.528	0.4781	344.937	0.4222	365.237	0.4816
299.364	0.4745	344.492	0.4197	364.519	0.4788
299.301	0.4714	344.026	0.4171	363.799	0.4752
299.078	0.4672	343.57	0.4143	363.068	0.4709
298.816	0.4628	343.145	0.4109	362.295	0.4664
298.707	0.4596	342.62	0.4073	361.606	0.4636
298.502	0.4562	342.056	0.4036	360.899	0.4615
298.294	0.4526	341.513	0.3994	360.113	0.4595
298.104	0.4487	341.033	0.3961	359.433	0.4535
297.912	0.446	340.609	0.3935	358.621	0.4481
297.696	0.4426	340.218	0.3916	357.711	0.4437
297.49	0.4389	339.811	0.389	356.986	0.4429
297.365	0.4358	339.377	0.3852	356.123	0.4398
297.248	0.4324	338.879	0.3811	355.257	0.4359
297.062	0.4291	338.377	0.3773	354.518	0.4321
296.786	0.4257	337.918	0.3743	353.666	0.4283
296.642	0.4183	337.415	0.3721	352.916	0.4252
296.444	0.4147	336.89	0.37	352.282	0.4228
296.216	0.413	336.373	0.3657	351.384	0.4183
295.994	0.4096	335.864	0.3623	350.58	0.4144
295.765	0.4061	335.363	0.3599	349.827	0.4109
295.565	0.4025	334.952	0.3571	349.07	0.4075
295.406	0.3985	334.543	0.3539	348.314	0.4036
295.222	0.3951	334.117	0.3496	347.569	0.4002
295.062	0.3929	333.649	0.3489	346.839	0.3978
294.908	0.3909	333.182	0.3482	345.946	0.3928
294.715	0.3861	332.795	0.3411	345.06	0.3888
294.519	0.3818	332.269	0.3359	344.207	0.3858
294.323	0.378	331.643	0.332	343.492	0.3843
294.131	0.3748	331.046	0.33	342.647	0.3796
293.872	0.3705	330.484	0.3278	341.785	0.3748
293.672	0.3669	329.971	0.3255	340.966	0.3721
293.502	0.3636	329.51	0.3218	340.108	0.3683
293.283	0.3591	329.034	0.3179	339.3	0.3646
293.12	0.3565	328.491	0.314	338.538	0.3611
292.951	0.3536	327.985	0.3119	337.755	0.3574
292.748	0.3496	327.497	0.3103	336.886	0.3547
292.446	0.3465	327.017	0.3059	336.007	0.3518
292.245	0.3423	326.554	0.3028	335.195	0.3472
292.108	0.338	326.105	0.301	334.373	0.3434
291.919	0.3362	325.604	0.297	333.486	0.3398
291.736	0.3325	325.073	0.2935	332.529	0.3364
291.54	0.3284	324.495	0.2907	331.716	0.3337
291.321	0.3247	324.003	0.2869	330.872	0.33
291.049	0.3195	323.531	0.2831	330.034	0.3259
290.806	0.3165	323.043	0.2796	329.28	0.323
290.582	0.3148	322.494	0.2775	328.367	0.3202
290.346	0.3106	321.91	0.276	327.454	0.3169
290.136	0.3072	321.348	0.2725	326.596	0.3129
289.93	0.3036	320.793	0.2687	325.58	0.31
289.717	0.2992	320.244	0.2645	324.656	0.3061
289.488	0.2951	319.723	0.2613	323.782	0.3016
289.248	0.2918	319.217	0.2585	322.779	0.2981
289.007	0.2888	318.737	0.2564	321.85	0.294
288.822	0.2853	318.179	0.2529	320.956	0.2904
288.687	0.2821	317.602	0.249	320.082	0.2882
288.56	0.2794	317.086	0.2461	319.145	0.2835
288.418	0.2776	316.55	0.2431	318.263	0.2805
288.247	0.2706	316.001	0.24	317.426	0.279
288.046	0.2658	315.459	0.2372	316.443	0.2736
287.829	0.2638	314.902	0.2341	315.598	0.2708
287.67	0.2651	314.323	0.2305	314.812	0.2685
287.427	0.2578	313.78	0.2277	314.018	0.2641
287.108	0.2502	313.227	0.2247	312.967	0.2585
286.696	0.248	312.626	0.2208	311.867	0.254
286.418	0.2454	312.105	0.2179	310.762	0.2514
286.197	0.2426	311.624	0.2154	309.743	0.2493
286.022	0.2395	311.139	0.2119	308.765	0.2462
285.873	0.2363	310.611	0.2087	307.794	0.2422
285.599	0.2326	310.041	0.206	306.757	0.2373
285.322	0.2289	309.395	0.2027	305.827	0.2346
285.141	0.2254	308.739	0.1993	304.891	0.2321
284.916	0.2209	308.074	0.1958	303.903	0.2288
284.7	0.217	307.481	0.1925	302.747	0.2249
284.495	0.2137	306.909	0.1893	301.695	0.2211
284.281	0.2113	306.332	0.1865	300.709	0.2172
284.019	0.2079	305.733	0.1834	299.61	0.2128
283.725	0.204	305.12	0.18	298.603	0.2103
283.403	0.1994	304.543	0.1764	297.605	0.2078
283.195	0.1965	303.974	0.1733	296.555	0.2036
282.965	0.1928	303.414	0.1708	295.516	0.1995
282.712	0.1884	302.803	0.1681	294.455	0.1957
282.545	0.1864	302.167	0.1649	293.377	0.1923
282.295	0.1828	301.492	0.1603	292.356	0.1893
282.038	0.179	300.881	0.1573	291.361	0.1863
281.851	0.1764	300.298	0.1548	290.323	0.1825
281.593	0.1711	299.716	0.1518	289.125	0.1767
281.341	0.1668	299.124	0.1488	288.002	0.1745
281.096	0.1638	298.521	0.1459	286.938	0.1721
280.74	0.1604	297.895	0.143	285.931	0.1685
280.532	0.1578	297.244	0.1398	284.799	0.1626
280.358	0.1552	296.558	0.136	283.718	0.1597
280.095	0.1516	295.87	0.1327	282.666	0.1582
279.791	0.147	295.179	0.1296	281.594	0.1549
279.478	0.1428	294.477	0.1268	280.579	0.1516
279.164	0.1393	293.807	0.1237	279.503	0.148
278.853	0.1364	293.159	0.1205	278.297	0.1436
278.533	0.1324	292.595	0.1182	277.1	0.1403
278.232	0.1292	292	0.1155	275.897	0.1369
277.99	0.1295	291.373	0.1124	274.686	0.1332
277.73	0.1233	290.658	0.1068	273.468	0.1289
277.431	0.1176	289.961	0.1025	272.272	0.1251
277.096	0.1136	289.317	0.1009	271.108	0.1219
276.805	0.1102	288.66	0.0985	269.997	0.1198
276.518	0.1074	288.025	0.0961	268.805	0.1162
276.239	0.1047	287.519	0.0952	267.639	0.1122
275.982	0.1011	286.962	0.0917	266.493	0.108
275.652	0.0963	286.368	0.0863	265.151	0.1037
275.311	0.0929	285.504	0.0814	263.853	0.1013
274.973	0.0912	284.627	0.0776	262.575	0.0989
274.679	0.0865	283.732	0.0753	261.289	0.0942
274.352	0.0828	282.997	0.0733	260.063	0.0908
274.013	0.0795	282.313	0.0712	258.769	0.087
273.69	0.0753	281.692	0.0685	257.37	0.0825
273.368	0.072	280.959	0.0644	256.154	0.08
273.044	0.0688	280.177	0.0598	254.9	0.0772
272.711	0.0654	279.389	0.0561	253.62	0.0739
272.271	0.0615	278.651	0.0539	252.338	0.0695
271.868	0.0583	277.958	0.0528	250.942	0.0662
271.507	0.0553	277.175	0.0495	249.591	0.0631
271.222	0.0519	276.393	0.0457	248.373	0.0601
270.787	0.0476	275.618	0.0415	246.99	0.0571
270.334	0.0434	274.869	0.0382	245.552	0.0527
269.899	0.0396	274.129	0.0355	244.06	0.0475
269.451	0.0367	273.398	0.0343	242.485	0.0444
269.053	0.0346	272.606	0.0307	241.022	0.0415
268.67	0.0318	271.778	0.0259	239.607	0.0387
268.227	0.0255	270.919	0.0227	238.194	0.0359
267.66	0.0215	270.128	0.0199	236.661	0.032
267.14	0.0189	269.411	0.0174	235.143	0.0282
266.723	0.0174	268.587	0.014	233.652	0.0245
266.205	0.0119	267.758	0.0108	232.093	0.0211
265.668	0.0092	266.943	0.0083	230.507	0.0172
265.134	0.0078	266.114	0.0042	228.951	0.0138
264.656	0.0043	265.271	-0.0001	227.539	0.0135
263.962	-0.0033	264.387	-0.0016	226.092	0.0083
263.174	-0.009	263.52	-0.004	224.349	0.0029

## Sheet: Fig.2d
Fig.2d
	Hardness (GPa)	yEr±	Yong's Modulus (GPa)	yEr±
perovskite	0.646	0.0589	20.828	0.34909
plastic-perovskite	0.461	0.08723	5.411	0.57692
Polyimide	0.416	0.03884	3.585	0.45599

## Sheet: Fig.2f
Fig.2f
2θ (degree)	Intensity (a.u.)
	Strain=0.19%	Strain=0%	Strain=-0.19%
14	0	-0.00274	-0.00135
14.02	-0.01258	-0.0035	-0.00925
14.04	-0.01407	-0.0035	-0.01477
14.06	-0.01407	-0.0035	-0.02476
14.08	-0.01679	-0.01229	-0.01001
14.1	-0.01407	-0.01229	-0.0109
14.12	-0.03086	-0.01229	-0.0026
14.14	-0.00886	-0.0061	-0.02241
14.16	-0.03086	-0.0061	-0.01186
14.18	-0.00886	-0.000196469	-0.02964
14.2	-0.01042	-0.000196469	-0.02135
14.22	-0.01042	-0.000196469	-0.01511
14.24	-0.01607	-0.00577	-0.01516
14.26	-0.01607	-0.00762	-0.02464
14.28	-0.03972	-0.00762	-0.03732
14.3	-0.04233	-0.01031	-0.03896
14.32	-0.03972	-0.01319	-0.05148
14.34	-0.04266	-0.01319	-0.03226
14.36	-0.03972	-0.01319	-0.0333
14.38	-0.03307	-0.01319	-0.02188
14.4	-0.0149	-0.01475	-0.0278
14.42	-0.02072	-0.00965	-0.01669
14.44	-0.00958	-0.01475	-0.02241
14.46	-0.02072	-0.01499	-0.00751
14.48	-0.02072	-0.01499	-0.01443
14.5	-0.02072	-0.00823	-0.02919
14.52	-0.01787	-0.01731	-0.03874
14.54	-0.02147	-0.01461	-0.02464
14.56	-0.01787	-0.00823	-0.01623
14.58	-0.01552	-0.000722314	-0.02005
14.6	-0.01081	-0.01461	-0.00309
14.62	-0.01081	0.00202	0.01303
14.64	-0.01081	0.00202	0.00608
14.66	-0.01151	0.00202	-0.01483
14.68	-0.01151	0.00258	-0.01853
14.7	-0.01151	0.00584	-0.01032
14.72	-0.0086	0.01496	-0.00587
14.74	-0.0086	0.01713	-0.00514
14.76	-0.0086	0.01496	-0.00896
14.78	-0.0086	0.01496	-0.02307
14.8	-0.01595	0.00457	-0.00869
14.82	-0.01595	0.000832105	-0.01073
14.84	-0.01526	0.000832105	0.00287
14.86	0.01978	0.000832105	-0.01144
14.88	0.01978	0.01562	0.0067
14.9	0.02089	0.01562	0.01903
14.92	0.02449	0.01562	0.03294
14.94	0.04623	0.01562	0.04534
14.96	0.04775	0.02634	0.04979
14.98	0.05939	0.03764	0.06568
15	0.0695	0.05398	0.05228
15.02	0.0695	0.07463	0.08242
15.04	0.13792	0.0888	0.12201
15.06	0.1537	0.10543	0.15309
15.08	0.15689	0.13303	0.16629
15.1	0.21007	0.14937	0.21031
15.12	0.23833	0.16653	0.24072
15.14	0.2609	0.20135	0.26468
15.16	0.30993	0.24179	0.29022
15.18	0.33583	0.30071	0.34818
15.2	0.40605	0.33742	0.40736
15.22	0.44815	0.34276	0.45067
15.24	0.46658	0.40838	0.45824
15.26	0.46658	0.41108	0.48351
15.28	0.46311	0.41108	0.47985
15.3	0.46311	0.41108	0.4676
15.32	0.42059	0.40871	0.4396
15.34	0.40175	0.39775	0.38798
15.36	0.26283	0.33538	0.28859
15.38	0.23332	0.28776	0.22537
15.4	0.19967	0.28426	0.19124
15.42	0.14108	0.25752	0.15129
15.44	0.14024	0.21202	0.13928
15.46	0.13512	0.16893	0.11888
15.48	0.07293	0.14431	0.09432
15.5	0.06642	0.10283	0.04147
15.52	0.02916	0.06753	0.02586
15.54	0.02916	0.06536	0.00221
15.56	0.0196	0.05601	0.02993
15.58	0.02057	0.03328	0.03098
15.6	0.0196	0.0269	0.03385
15.62	0.02057	0.01698	0.01594
15.64	0.02057	0.01513	0.02233
15.66	0.0207	0.01513	0.02163
15.68	0.02804	0.00337	0.03044
15.7	0.02804	0.00337	0.036
15.72	0.0207	-0.00358	0.03344
15.74	0.00699	-0.00358	-0.00121
15.76	0.00477	-0.0049	-0.01452
15.78	0.00477	0.00502	-0.01019
15.8	0.00297	0.00081477	0.01448
15.82	0.00297	0.00081477	0.00746
15.84	0.00297	-0.0126	-0.00218
15.86	-0.00798	-0.01119	-0.00703
15.88	-0.00798	-0.02031	-0.00662
15.9	-0.00369	-0.02031	-0.01107
15.92	-0.00369	-0.01464	-0.00155
15.94	-0.00369	-0.01119	0.00215
15.96	-0.0012	-0.01464	-0.00136
15.98	-0.000232883	0.000104013	-0.0064
16	-0.0012	0.000104013	0.00284
16.02	-0.000232883	-0.00812	-0.00213
16.04	-0.0012	-0.01724	0.00176
16.06	-0.00203	-0.01724	0.00277
16.08	-0.00203	-0.02976	-0.01802
16.1	-0.00841	-0.02976	-0.01124
16.12	-0.00841	-0.02976	-0.01462
16.14	0.01028	-0.02385	-0.00317
16.16	0.0107	-0.01847	-0.00723
16.18	0.0107	-0.01337	0.01456
16.2	0.01125	-0.01337	0.01042
16.22	0.01125	-0.01842	0.01919
16.24	0.01125	-0.01337	0.01825
16.26	0.01361	-0.01842	-0.0067
16.28	0.01291	-0.01842	-0.01238
16.3	-0.00385	-0.01975	0.00628
16.32	0.01291	-0.01592	0.00946
16.34	0.01997	-0.01592	0.00224
16.36	0.01291	-0.01535	0.01465
16.38	0.00667	-0.01535	0.0132
16.4	0.00667	-0.01346	-0.000632111
16.42	0.00168	-0.01346	-0.00924
16.44	0.00168	-0.01346	-0.00388
16.46	0.00168	-0.01346	0.00429
16.48	0.00168	-0.0102	0.00601
16.5	0.00971	-0.01852	0.01058
16.52	0.00971	-0.01866	0.01246
16.54	-0.01162	-0.01866	0.01232
16.56	-0.00124	-0.01866	-0.01588
16.58	-0.00124	-0.02404	-0.02298
16.6	-0.00124	-0.02404	0.000898964
16.62	-0.00124	-0.02404	0.0344
16.64	0.00125	-0.02584	0.02563
16.66	0.00125	-0.02584	0.00301
16.68	0.00125	-0.03041	-0.01513
16.7	0	-0.03041	0.01544
16.72	0.00125	-0.01831	0.02016
16.74	0.01859	-0.01831	0.02261
16.76	0.01859	-0.01831	0.01375
16.78	0	-0.00682	0.00825
16.8	-0.01924	-0.01831	-0.01697
16.82	-0.01924	-0.01122	-0.03324
16.84	-0.01924	-0.0098	-0.01437
16.86	-0.01924	-0.0098	0.0221
16.88	-0.0086	-0.01122	0.01908
16.9	0.01735	-0.0098	-0.00617
16.92	0.01969	-0.00233	-0.0137
16.94	0.00701	-0.00233	0.01565
16.96	0.00701	-0.00449	0.0192
16.98	0.01969	-0.00449	0.00831
17	0.00701	-0.00728	0.01309
17.02	0.00701	-0.0087	0.01577
17.04	0.0062	-0.00728	0.02011
17.06	0.00599	-0.00728	0.00863
17.08	0.0022	-0.00401	0.00676
17.1	0.000595973	-0.00401	-0.00599
17.12	-0.00393	-0.00401	-0.00359
17.14	0.000595973	-0.00401	-0.00593
17.16	-0.00575	-0.00958	0.000784062
17.18	-0.00575	-0.00958	-0.00516
17.2	-0.00575	0.00105	-0.00877
17.22	-0.000640075	0.00105	-0.00981
17.24	-0.00815	-0.00613	-0.000996229
17.26	-0.000640075	-0.00489	-0.0073
17.28	-0.000640075	-0.00613	0.01541
17.3	-5.62602e-05	-0.00613	0.01397
17.32	0.02502	-0.01033	0.02275
17.34	0.03968	-0.00886	0.01368
17.36	0.03968	-0.01231	0.03868
17.38	0.03968	-0.01429	0.0452
17.4	0.02502	-0.01429	0.03723
17.42	0.01825	-0.00886	0.01827
17.44	0.01766	-0.01541	0.00959
17.46	0.01191	0.00424	0.0192
17.48	0.01191	0.00424	0.00882
17.5	0.01191	8.86984e-05	0.00212
17.52	0.01191	-0.00813	0.00761
17.54	0.01898	8.86984e-05	0.02664
17.56	0.01898	-0.00813	0.03423
17.58	0.01898	-0.00789	0.01304
17.6	0.01898	-0.00789	-0.00723
17.62	0.00885	0.00959	0.00479
17.64	0.00491	-0.00524	0.02334
17.66	0.00885	0.000197107	0.01016
17.68	0.00885	0.000197107	0.00144
17.7	0.00783	0.000197107	0.00927
17.72	0.00783	-0.00524	0.00463
17.74	0.00783	0.000197107	0.00394
17.76	0.00783	0.00488	1.59715e-05
17.78	0.01214	0.00952	0.00543
17.8	0.01214	0.00852	0.00546
17.82	-0.00193	0.00952	0.0024
17.84	0.01214	0.00852	-0.01379
17.86	0.01214	0.00852	-0.00205
17.88	0.0109	0.00636	0.0252
17.9	0.0109	0.00636	0.02618
17.92	0.02417	0.00537	0.00912
17.94	0.02096	0.00537	0.02506
17.96	0.0109	0.00078843	0.03779
17.98	0.02096	0.00078843	0.02892
18	0.03102	0.00078843	0.01648
18.02	0.02468	0.00165	0.02818
18.04	0.02468	0.00165	0.03542
18.06	0.02468	0.00165	0.02385
18.08	0.02468	0.00165	0.000334459
18.1	0.00864	0.00165	0.00622
18.12	-0.00426	-0.00435	0.00815
18.14	-0.01176	-0.00349	0.01115
18.16	-0.00447	0.0051	-0.02266
18.18	-0.00447	-0.00349	-0.0252
18.2	-0.00447	-0.00349	0.0017
18.22	-0.00447	0.007	0.01641
18.24	0.00479	0.007	0.01759
18.26	0.00479	0.00341	0.00662
18.28	-0.00513	0.007	0.01025
18.3	-0.00513	0.007	-0.00666
18.32	-0.00513	0.00947	-0.00845
18.34	-0.00513	0.00947	-0.00648
18.36	-0.00513	0.0141	0.00186
18.38	-0.00396	0.00947	-0.01461
18.4	-0.00396	0.0141	0.0058
18.42	-0.01627	0.00915	0.00788
18.44	-0.02101	0.02342	0.00938
18.46	-0.01627	0.00915	-0.02969
18.48	-0.01627	0.02342	-0.02827
18.5	-0.01511	0.00915	-0.00335
18.52	-0.01511	-0.000438564	0.02351
18.54	0.00961	-0.000867273	0.00878
18.56	0.00961	-0.00743	0.00049561
18.58	0.00582	-0.00743	0.01384
18.6	0.00582	-0.00965	0.00626
18.62	0.00582	-0.00743	-0.00221
18.64	0.00582	-0.00743	-0.0086
18.66	-0.02751	0.00406	0.00612
18.68	0.0151	0.00406	-0.02776
18.7	-0.02123	0.00406	-0.00382
18.72	0.0151	0.00331	-0.01256
18.74	0.02103	0.02703	0.0183
18.76	0.02103	0.00331	0.01731
18.78	-0.01981	0.00331	0.02008
18.8	0.02103	0.00152	-0.01578
18.82	0.02103	0.00219	-0.00972
18.84	0.0228	-0.00769	0.02526
18.86	0.0228	-0.01208	0.04417
18.88	0.0228	-0.01208	0.01829
18.9	0.00447	0.00163	-0.0072
18.92	-0.00348	0.00163	-0.01021
18.94	-0.00348	0.00163	-0.00408
18.96	0.00447	0.00163	0.01005
18.98	0.03324	0.00527	0.02319
19	0.03324	-0.00135	0.04523
19.02	0.03324	-0.00135	0.02754
19.04	0.01388	0.00012812	0.00775
19.06	0.01388	0.00754	-0.00333
19.08	0.00628	0.00754	0.01364
19.1	0.00628	0.00754	0.01684
19.12	0.00628	0.00278	0.0039
19.14	0.00628	0.00278	-0.00671
19.16	-0.00133	-0.00383	-0.0018
19.18	-0.00133	-0.00681	-0.00157
19.2	-0.00133	-0.00723	-0.000696463
19.22	0.00734	-0.00723	-0.00576
19.24	0.00773	-0.0078	0.01271
19.26	0.00773	-0.00681	0.016
19.28	0.00392	-0.00236	0.01722
19.3	0.00773	0.00492	-0.00106
19.32	0.00392	0.00492	0.00907
19.34	0.00392	0.00492	0.00899
19.36	0.00985	0.00393	0.0256
19.38	0.02679	-0.01553	0.02018
19.4	0.04103	-0.02172	0.0349
19.42	0.04103	-0.02172	0.03692
19.44	0.03066	-0.02172	0.04079
19.46	0.03066	-0.01486	0.02777
19.48	0.01993	-0.00801	0.02567
19.5	0.01922	-0.00801	0.01364
19.52	0.01649	-0.00801	0.0043
19.54	0.00715	-0.00375	0.00913
19.56	-0.01018	-0.00801	-0.00401
19.58	0.00715	-0.00975	-0.02827
19.6	0.00715	-0.00375	-0.01933
19.62	0.01272	-0.00975	0.00734
19.64	0.01272	-0.00975	0.02851
19.66	0.01272	-0.00809	0.02668
19.68	0.01272	-0.00265	0.00626
19.7	0.00235	-0.00809	-0.00941
19.72	0.000638759	-0.00809	0.000284451
19.74	-0.00558	-0.00809	0.000282606
19.76	0.000638759	-0.00265	-0.0142
19.78	0.000638759	-0.01186	-0.0051
19.8	-0.00558	-0.00799	0.02252
19.82	-0.00558	-0.00799	0.01911
19.84	-0.00381	-0.01012	-0.00171
19.86	-0.00381	-0.01229	-0.0156
19.88	-0.01109	-0.01277	0.000704988
19.9	-0.00381	-0.01277	-0.00713
19.92	-0.00381	-0.01811	0.00814
19.94	0.00901	-0.01277	0.00197
19.96	0.00247	-0.01811	0.01134
19.98	0.00247	-0.01107	0.00129
20	-0.01067	-0.01107	0.00141
20.02	0.00247	-0.00441	-0.0189
20.04	-0.01067	-0.01107	-0.00627
20.06	-0.01411	0.00126	0.0052
20.08	-0.01067	0.00636	-0.0064
20.1	0.00876	0.00636	-0.01514
20.12	-0.01411	-0.015	0.00899
20.14	0.00428	0.01689	0.01148
20.16	0.00876	-0.00452	0.000204285
20.18	0.00428	-0.015	0.00463
20.2	0.00428	-0.00452	-0.000947011
20.22	0.02125	-0.00452	0.000594476
20.24	0.02125	-0.0117	0.01246
20.26	0.01021	-0.0117	0.03581
20.28	0.01021	-0.00873	-0.00594
20.3	0.01021	-0.0117	-0.02264
20.32	0.01021	-0.00873	-0.00468
20.34	0.00814	-0.00443	0.03026
20.36	0.00956	-0.00443	0.0208
20.38	0.01684	-0.01535	0.00731
20.4	0.00956	-0.00997	0.01027
20.42	0.00956	-0.00997	0.00141
20.44	0.00956	-0.01342	0.01379
20.46	-0.01534	-0.01342	0.01221
20.48	-0.01534	-0.00997	0.000214335
20.5	-0.01534	0.00879	-0.01609
20.52	-0.01534	-0.01342	-0.01214
20.54	0.00409	-0.00558	-0.00656
20.56	0.00409	-0.00558	-0.00529
20.58	0.00202	-0.0155	0.01002
20.6	0.00202	-0.02	-0.00166
20.62	0.00202	-0.02	-0.01238
20.64	-0.00696	-0.02184	-0.00138
20.66	-0.00696	-0.02	-0.00166
20.68	0.0083	-0.01646	0.02081
20.7	0.0083	-0.01377	0.02837
20.72	0.0083	-0.01646	0.0159
20.74	0.01768	-0.01377	-0.00713
20.76	0.01665	-0.01646	0.00794
20.78	0.01665	-0.01377	0.02706
20.8	0.01768	-0.01637	-9.21957e-05
20.82	0.01665	-0.00702	0.01348
20.84	0.01665	-0.00702	0.00814
20.86	-0.00651	-0.00348	0.0223
20.88	0.03053	0.00162	-0.00342
20.9	-0.00651	0.00162	0.03255
20.92	0.00148	-0.00348	0.01236
20.94	0.00148	-0.00348	0.00452
20.96	0.00322	0.00162	-0.01586
20.98	0.00148	-0.00584	0.00713
21	0.00322	0.00516	0.00266
21.02	0.00322	0.01371	0.01089
21.04	0.00115	0.00516	0.00558
21.06	-0.00574	-0.000135694	-0.00217
21.08	-0.00574	-0.000135694	-0.01472
21.1	-0.00748	-0.000135694	0.00661
21.12	-0.00574	-0.000613615	0.00534
21.14	-0.00329	-0.02126	-0.00285
21.16	0.00988	-0.00166	-0.0027
21.18	-0.00329	-0.00166	0.01847
21.2	0.00367	-0.00378	0.003
21.22	0.00988	-0.00378	-0.01366
21.24	0.00988	-0.00166	-0.00429
21.26	0.00367	0.00188	0.0208
21.28	0.01823	0.00188	0.0079
21.3	0.01926	0.00188	0.00188
21.32	0.01964	0.000840181	0.00868
21.34	0.01964	0.000840181	0.02467
21.36	0.01964	0.000840181	0.02059
21.38	0.01655	0.00707	0.00678
21.4	0.01655	0.01373	0.00242
21.42	0.01655	0.01373	0.00871
21.44	0.02106	0.01515	0.02189
21.46	0.02834	0.01462	0.0338
21.48	0.0429	0.01515	0.04334
21.5	0.05224	0.01515	0.05038
21.52	0.05224	0.01627	0.05053
21.54	0.0533	0.03503	0.05093
21.56	0.0533	0.03981	0.06383
21.58	0.0533	0.03559	0.06497
21.6	0.06303	0.03559	0.06184
21.62	0.08416	0.04897	0.05971
21.64	0.06548	0.04897	0.0857
21.66	0.06548	0.03559	0.08811
21.68	0.06548	0.03162	0.07118
21.7	0.05962	0.01905	0.04529
21.72	0.04921	0.01692	0.04509
21.74	0.04612	0.0164	0.04952
21.76	0.03816	0.01082	0.05158
21.78	0.04026	0.00412	0.03092
21.8	0.03816	0.00383	0.0272
21.82	0.03507	0.00412	0.03088
21.84	0.02989	0.00255	0.03934
21.86	0.02989	0.00179	0.02466
21.88	0.01987	0.00179	0.00911
21.9	0.00531	-9.56271e-05	0.00835
21.92	0.00289	-9.56271e-05	0.00669
21.94	-0.000199214	0.00179	0.0034
21.96	-0.000875639	0.00802	-0.01278
21.98	-0.000875639	0.00802	-0.01191
22	-0.000199214	0.00802	-0.00372
22.02	-0.000875639	-0.00667	0.02393
22.04	0.00608	-0.01603	0.01531
22.06	0.00608	-0.01655	0.00288
22.08	-0.01157	-0.01655	-0.00923
22.1	-0.01157	-0.02293	-0.00658
22.12	0.000573786	-0.02293	-0.00916
22.14	-0.000456947	-0.02293	-0.000967701
22.16	-0.000456947	-0.01887	0.00414
22.18	0.000573786	-0.00952	-0.009
22.2	0.000573786	-0.00952	0.00215
22.22	-0.000456947	-0.00952	0.0164
22.24	-0.01115	-0.0151	0.01228
22.26	0.01169	-0.00863	-0.0155
22.28	0.01169	-0.01397	-0.00759
22.3	0.02937	-0.00967	0.02545
22.32	0.02937	-0.00967	0.04611
22.34	0.02937	-0.00967	0.026
22.36	-0.01041	-0.00967	-0.02034
22.38	-0.01041	-0.00543	-0.03831
22.4	-0.01109	-0.00543	-0.02228
22.42	-0.01041	-0.00975	-0.00816
22.44	-0.00761	-0.00975	0.00375
22.46	-0.00761	-0.00975	0.00894
22.48	-0.00761	-0.01303	0.000702554
22.5	-0.00761	-0.00975	-0.00326
22.52	-0.01418	-0.01303	-0.00706
22.54	-0.03943	-0.00636	-0.02115
22.56	-0.03943	-0.01303	-0.05546
22.58	-0.03943	-0.00636	-0.0369
22.6	-0.02416	-0.01076	-0.01953
22.62	-0.02416	-0.00587	-0.00738
22.64	-0.01759	-0.00706	-0.02951
22.66	-0.02416	-0.00038441	-0.01732
22.68	-0.02416	-0.00706	-0.0202
22.7	-0.02349	-0.00706	-0.01821
22.72	-0.02349	-0.00953	-0.02534
22.74	-0.02349	-0.02102	-0.02373
22.76	-0.01339	-0.02102	-0.03106
22.78	-0.01339	-0.00953	-0.01458
22.8	0.01008	-0.00911	0.00935
22.82	0.01008	-0.00799	0.0167
22.84	0.01244	0.00158	0.00569
22.86	0.01008	0.00158	0.01841
22.88	-0.000105257	-0.00911	0.01219
22.9	-0.000184429	0.00158	0.0045
22.92	-0.000184429	-0.00282	-0.01514
22.94	-0.000184429	-0.00659	-0.000355919
22.96	0.01546	-0.00282	0.01858
22.98	0.01546	-0.00282	0.03462
23	0.01684	-0.00424	0.01199
23.02	0.01684	-0.00424	0.01083
23.04	-0.01534	8.36278e-05	0.01221
23.06	-0.01534	0.00292	0.000214335
23.08	-0.01534	0.00397	-0.01609
23.1	-0.01534	0.00428	-0.01262
23.12	0.00227	0.00397	-0.0041
23.14	0.00968	0.00292	-0.00686
23.16	0.00227	-0.000675297	0.0173
23.18	0.00968	-0.000675297	0.00427
23.2	0.02671	-0.00518	0.00929
23.22	0.02671	-0.00235	0.02158
23.24	0.00488	-0.000675297	0.03047
23.26	0.0127	0.0076	0.00984
23.28	0.0127	0.01044	0.000963021
23.3	0.00896	0.01229	0.0152
23.32	0.0127	0.01229	0.01688
23.34	0.0127	0.01044	0.01852
23.36	0.01684	-0.00433	-0.000720004
23.38	0.00896	-0.00433	0.01384
23.4	-0.01534	-0.01219	0.01221
23.42	-0.01534	-0.01219	0.000214335
23.44	-0.01534	0.00363	-0.01609
23.46	-0.01534	0.00597	-0.01421
23.48	0.0103	0.00622	0.00108
23.5	0.01655	0.01055	0.00794
23.52	0.01655	0.02333	0.02731
23.54	0.01684	0.02333	0.00145
23.56	0.01655	0.02333	0.01319
23.58	-0.01534	0.00689	0.01221
23.6	-0.01534	0.00689	0.000214335
23.62	-0.01534	-0.00146	-0.01609
23.64	-0.01534	0.00689	-0.01323
23.66	-0.01743	0.00713	4.59159e-05
23.68	0.0103	0.00787	-0.01185
23.7	-0.01534	0.00923	0.0169
23.72	-0.01534	0.01664	0.01221
23.74	-0.01534	0.01664	0.000214335
23.76	0.0103	0.01664	-0.01983
23.78	-0.01534	0.00644	0.00465
23.8	0.0103	0.00644	0.00397
23.82	0.0103	0.00644	0.01373
23.84	-0.01534	-0.00753	0.01221
23.86	-0.01534	0.00959	0.000214335
23.88	-0.01534	0.01057	-0.01609
23.9	-0.01534	0.01057	-0.01359
23.92	0.0103	0.0076	-0.00722
23.94	0.02106	0.0076	0.0271
23.96	0.02106	-0.00179	0.06015
23.98	0.02106	-0.00371	0.0301
24	-0.000852333	-0.00958	-0.01145
24.02	-0.00181	-0.0115	-0.01083
24.04	-0.00405	-0.01558	-2.13083e-05
24.06	-0.00405	-0.01558	-0.00262
24.08	-0.00405	-0.0167	-0.01065
24.1	-0.00405	-0.0167	0.00456
24.12	-0.00447	-0.01558	0.01842
24.14	0.01001	-0.00207	0.01478
24.16	0.01001	-0.00207	0.00221
24.18	0.00362	-0.000129383	-0.00945
24.2	-0.00895	0.000799207	-0.00723
24.22	0	0.0041	-0.01514
24.24	-0.01758	0.00503	-0.00328
24.26	-0.01454	0.00503	-0.01115
24.28	-0.01758	0.00846	-0.00918
24.3	-0.01766	0.0041	-0.02261
24.32	-0.02354	0.00846	-0.02396
24.34	-0.02561	0.00613	-0.03505
24.36	-0.02561	0.00613	-0.03585
24.38	-0.02354	0.00385	-0.0262
24.4	-0.00413	0.00613	-0.0105
24.42	-0.00413	0.00613	0.01439
24.44	-0.00413	-0.00202	0.01446
24.46	-0.00413	-0.00202	-0.00356
24.48	-0.0159	-0.00675	-0.01587
24.5	-0.0159	-0.00675	-0.00824
24.52	0.00904	-0.00675	-9.52674e-05
24.54	0.01111	-0.00253	0.000847147
24.56	0.00904	-0.000579938	0.02169
24.58	0.00904	0.000562193	0.01132
24.6	-0.0048	-0.000579938	3.371e-05
24.62	-0.0048	-0.00253	-0.01976
24.64	-0.01623	-0.00793	-0.00928
24.66	-0.0048	-0.00793	-0.01131
24.68	-0.01691	-0.00793	-0.00265
24.7	-0.0124	-0.0029	-0.01168
24.72	-0.0124	0.00145	-0.01073
24.74	-0.01171	0.00145	-0.01252
24.76	-0.0124	0.00145	-0.00715
24.78	-0.01171	-0.00121	-0.01764
24.8	-0.01171	-0.00121	-0.00384
24.82	-0.01758	-0.01051	0.00336
24.84	-0.01758	-0.00121	-0.00773
24.86	0.00424	-0.00835	-0.00916
24.88	0.00424	-0.00077974	0.01034
24.9	0.00424	-0.00077974	0.02121
24.92	0.01428	-0.00077974	0.00395
24.94	0.00424	-0.00251	0.017
24.96	0.00321	-0.00077974	-0.000612643
24.98	0.00216	0.01136	-0.00497
25	-0.00856	0.01136	-0.02136
25.02	-0.00856	0.0133	-0.01298
25.04	-0.00856	0.01398	-0.01105
25.06	-0.00856	0.0133	-0.00631
25.08	-0.00162	0.01398	-0.00137
25.1	-0.00162	0.01466	0.000602383
25.12	-0.00266	0.01398	0.00598
25.14	-0.00266	0.00388	-0.00479
25.16	-0.00646	0.01466	-0.00373
25.18	-0.00646	0.00671	-0.01628
25.2	-0.0075	-0.000728788	-0.01807
25.22	-0.01061	0.00338	-0.01329
25.24	-0.02376	0.00612	-0.01239
25.26	-0.01061	0.00612	-0.02676
25.28	-0.01061	0.00439	-0.02032
25.3	0.0004822	0.00612	-0.00541
25.32	0.0004822	0.00748	0.00974
25.34	0.0004822	0.00748	0.00653
25.36	-0.00124	0.00655	0.00328
25.38	-0.00124	0.00655	-0.00943
25.4	-0.00124	0.00287	0.00948
25.42	-0.00124	0.00287	0.02011
25.44	-0.00643	0.00655	0.000359085
25.46	-0.02581	0.00585	-0.03131
25.48	-0.02581	0.00585	-0.03875
25.5	-0.02581	0.00818	-0.01506
25.52	-0.02581	0.00818	-0.00141
25.54	-0.00399	0.00585	-0.00815
25.56	-0.00399	0.00622	-0.01326
25.58	-0.00399	0.00841	-0.01536
25.6	-0.02511	0.00622	-0.00469
25.62	-0.00398	0.00622	-0.02523
25.64	-0.00398	0.00622	-0.01756
25.66	0.00503	0.01061	-0.01017
25.68	0.00503	0.00155	0.02366
25.7	0.00953	0.01061	0.00288
25.72	0.01473	0.01061	-0.00865
25.74	0.01473	0.01325	0.0069
25.76	0.01473	0.01325	0.03265
25.78	0.0189	0.01493	0.02398
25.8	0.0189	0.01325	0.01661
25.82	0.00712	0.00873	0.00726
25.84	0.00194	0.00245	-0.0094
25.86	-0.00533	0.00873	-0.0108
25.88	-0.01572	0.00873	-0.00198
25.9	-0.00533	0.01874	-0.01512
25.92	-0.000820765	0.01874	-0.01758
25.94	-0.000820765	0.01874	-0.0075
25.96	-0.000820765	0.00692	0.00298
25.98	0.000215451	-0.00119	-0.0036
26	0.000913101	-0.00119	-0.00305
26.02	0.00196	-0.00119	-0.00334
26.04	0.00196	-0.00242	0.01549
26.06	0.00196	-0.00716	0.01014
26.08	0.00196	-0.00388	-0.000469009
26.1	0.00509	-0.00388	-0.00439
26.12	-0.00392	-0.00242	0.01147
26.14	-0.00392	0.00109	0.00948
26.16	-0.00703	0.00365	-0.01237
26.18	-0.00703	0.00599	-0.02532
26.2	-0.00703	0.00365	-0.01971
26.22	0.00233	0.00365	-0.00194
26.24	0.00233	0.00307	0.00794
26.26	0.00545	0.00307	0.00572
26.28	0.00545	0.00154	0.00769
26.3	0.00199	0.00307	0.00202
26.32	-0.00492	0.00563	-0.01017
26.34	-0.00492	0.01221	-0.01881
26.36	-0.00492	0.01637	-0.00599
26.38	0.01136	0.01637	0.01798
26.4	0.01136	0.01637	0.02704
26.42	0.01136	0.00945	0.00744
26.44	0.01136	0.00945	-0.00911
26.46	0.01136	0.00375	0.00671
26.48	0.0079	0.00375	0.03306
26.5	0.0079	0.00945	0.01481
26.52	-0.00144	-0.00165	-0.00961
26.54	-0.00456	-0.00165	-0.01144
26.56	-0.00456	0.00515	-0.01117
26.58	-0.00144	0.00515	-0.01201
26.6	-0.00144	-0.00434	-0.000817834
26.62	-0.01389	0.00515	0.00966
26.64	-0.00765	-0.000171352	-0.01888
26.66	-0.00765	-0.00411	-0.02953
26.68	-0.00765	-0.00323	-0.01739
26.7	-0.00419	-0.000171352	-0.000379604
26.72	-0.00107	-0.000171352	-0.00205
26.74	-0.00107	0.00809	-0.000592124
26.76	-0.00107	0.01393	-0.00246
26.78	-0.00106	0.01393	0.00113
26.8	0.00205	0.01539	0.00192
26.82	-0.00106	0.01546	0.00678
26.84	-0.00106	0.01393	-0.003
26.86	-0.00659	0.00547	-0.00792
26.88	-0.00901	0.01599	-0.01149
26.9	-0.00971	0.00547	-0.00611
26.92	-0.00901	0.0054	-0.01494
26.94	-0.00805	0.00321	-0.01479
26.96	-0.00805	0.00321	-0.01153
26.98	-0.00805	0	0.00145
27	0	0	-0.00827
27.02	-0.00425	0	0.00176
27.04	0.00467	0	0.00175
27.06	0.01263	0	0.00893
27.08	0.01453	0	0.01073
27.1	0.01263	-0.00161	0.02235
27.12	0.01453	-0.00161	0.01228
27.14	0.02085	-0.00161	0.01926
27.16	0.01453	-0.00161	0.03084
27.18	0.00371	0.01285	0.02797
27.2	-0.00244	0.01285	-0.00755
27.22	-0.0047	0.01285	-0.01485
27.24	-0.0047	0.00241	-0.02511
27.26	-0.0047	0.00241	-0.01809
27.28	0.00188	0.00241	-0.00252
27.3	0.00352	0.00241	0.01654
27.32	0.00352	0.00803	0.01102
27.34	0.00188	0.00803	-0.000871268
27.36	0.00188	0.00803	-0.01949
27.38	-0.01284	-0.00161	-0.01472
27.4	-0.01319	-0.00161	-0.01232
27.42	-0.01319	-0.00321	-0.01397
27.44	-0.01319	-0.00321	0.00248
27.46	-0.0138	-0.00884	0.01536
27.48	-0.01319	-0.00321	0.00244
27.5	-0.01216	-0.00884	-0.02532
27.52	-0.01216	-0.00321	-0.00444
27.54	-0.01139	0.01044	0.00135
27.56	-0.00836	0.01044	-0.00091956
27.58	-0.00472	0.00321	-0.0121
27.6	-0.00472	0.00321	-0.00456
27.62	-0.00836	-0.00884	0.01311
27.64	-0.00039908	-0.00884	0.01234
27.66	0.00678	-0.00964	0.000332008
27.68	-0.00039908	-0.01044	-0.00147
27.7	-0.01035	-0.00964	-0.00164
27.72	-0.00039908	-0.00803	-0.01472
27.74	-0.01624	-0.00803	-0.00758
27.76	-0.01624	-0.00482	-0.00328
27.78	-0.00439	-0.00482	-0.00623
27.8	-0.00439	-0.00482	-0.00831
27.82	-0.00439	-0.00482	-0.00662
27.84	0.00418	-0.00482	-0.01028
27.86	0.00418	-0.00482	0.01063
27.88	-0.00561	-0.00402	0.01342
27.9	0.00885	-0.00321	-0.0052
27.92	0.00988	-0.00321	-0.01451
27.94	0.00988	-0.00321	0.01107
27.96	0.02261	-0.00482	0.02047
27.98	0.02261	-0.00884	0.03304
28	0.02261	-0.01285	0.00888
28.02	0.00866	-0.01285	-0.01845
28.04	-0.01047	-0.01285	-0.02183
28.06	-0.01047	-0.01124	-0.00107
28.08	-0.01021	-0.01124	-0.00335
28.1	-0.00857	-0.01124	-0.01377
28.12	-0.00857	-0.01124	-0.00145
28.14	-0.00857	-0.01124	0.01183
28.16	0.00995	-0.01205	0.00354
28.18	0.00995	-0.02329	-0.00186
28.2	-0.01117	-0.01205	-0.00413
28.22	-0.01282	-0.02811	-0.000233411
28.24	-0.01282	-0.02811	-0.0221
28.26	-0.01481	-0.01687	-0.02303
28.28	-0.01481	-0.01285	-0.02645
28.3	-0.02564	-0.01687	-0.01566
28.32	-0.01481	-0.01285	-0.02368
28.34	-0.01014	-0.01188	-0.00549
28.36	-0.01014	-0.01102	0.00636
28.38	-0.00106	-0.01188	-0.00129
28.4	0.005	-0.01188	-0.01781
28.42	-0.00106	-0.01325	-0.00319
28.44	0.005	-0.01331	0.00656
28.46	0.005	-0.01801	0.00488
28.48	-0.00643	-0.0171	0.00399
28.5	-0.00643	-0.01801	-0.01451
28.52	-0.00643	-0.01801	-0.01694
28.54	-0.00643	-0.0171	-0.0128
28.56	-0.01761	-0.01698	0.00178
28.58	0.000140852	-0.00562	-0.01482
28.6	-0.0157	-0.00562	-0.00514
28.62	-0.0157	-0.00557	-0.00647
28.64	-0.01761	-0.00562	-0.02164
28.66	-0.0157	-0.00711	-0.04259
28.68	-0.03319	-0.00711	-0.0326
28.7	-0.03319	-0.01096	-0.0211
28.72	-0.01164	-0.01096	-0.02156
28.74	-0.01113	-0.01096	-0.01259
28.76	-0.01113	-0.01635	-0.000740477
28.78	-0.00784	-0.01635	0.00478
28.8	0.00627	-0.01635	-0.00113
28.82	0.00627	-0.02501	0.00344
28.84	0.00791	-0.02501	0.000450725
28.86	0.00627	-0.01847	0.01337
28.88	0.00627	-0.01916	0.00746
28.9	-0.01235	-0.01847	-0.00309
28.92	-0.01573	-0.01847	-0.02879
28.94	-0.01573	-0.00797	-0.03494
28.96	-0.01573	-0.01251	-0.0143
28.98	0.00279	-0.01251	0.00776
29	0.00279	-0.01561	0.02369
29.02	0.02296	-0.01561	0.01243
29.04	0.00279	-0.01561	0.01819
29.06	-7.04258e-05	-0.01561	0.000996023
29.08	-7.04258e-05	-0.01561	0.000898097
29.1	0.00183	-0.0218	-0.00458
29.12	-7.04258e-05	-0.0218	0.00747
29.14	-7.04258e-05	-0.0218	-0.00256
29.16	0.00183	-0.02318	-0.02502
29.18	-0.02561	-0.02318	-0.01871
29.2	-0.02561	-0.0144	-0.01097
29.22	-0.02181	-0.01176	-0.01194
29.24	-0.02181	-0.0109	-0.02478
29.26	-0.02181	-0.0109	-0.03129
29.28	-0.02155	-0.0109	-0.02339
29.3	0	-0.01176	-0.00992
29.32	0.00334	-0.01147	0.01247
29.34	0.00334	-0.01566	0.00954
29.36	0	-0.01147	0.00382
29.38	-0.00439	-0.02186	-0.00591
29.4	-0.00798	-0.01147	-0.01187
29.42	-0.00798	-0.01136	-0.01131
29.44	-0.00769	-0.01136	-0.01249
29.46	-0.00769	-0.00892	-0.0046
29.48	0.00229	-0.00892	-0.000912899
29.5	0.00229	-0.00892	0.01152
29.52	0.00229	-0.00892	0.01335
29.54	0.00535	-0.00892	0.00474
29.56	0.00177	-0.00499	0.00744
29.58	0.00177	-0.00427	0.00206
29.6	-0.00349	-0.00499	-6.41349e-05
29.62	-0.00759	-0.00459	-0.01256
29.64	-0.00759	-0.00459	-0.00685
29.66	0.0043	-0.02178	-0.00771
29.68	0.00654	-0.02178	0.00429
29.7	0.00654	-0.00789	0.01245
29.72	0.00654	-0.00901	0.00181
29.74	-0.00339	-0.00901	-0.00471
29.76	-0.00339	-0.00901	-0.01918
29.78	-0.00339	-0.0115	-0.00904
29.8	-0.00339	-0.02058	-0.00278
29.82	0.0002388	-0.02058	0.00463
29.84	0.0002388	-0.0115	-0.000622245
29.86	0	-0.00275	-0.0037
29.88	-0.00501	-0.00275	-0.00314
29.9	-0.01071	-0.00275	-0.00723
29.92	-0.01071	-0.00275	-0.00965
29.94	-0.0082	0.01114	-0.00772
29.96	-0.0082	-0.00629	-0.00414
29.98	0.00363	-0.00188	0.0013
30	0.00602	0.00479	-3.20138e-05
30.02	0.00602	-0.00188	0.00434
30.04	0.00954	-0.00188	0.01702
30.06	0.02552	0.00479	0.02863
30.08	0.03144	0.00479	0.03276
30.1	0.03144	0.00929	0.03417
30.12	0.02552	0.01667	0.0292
30.14	0.026	0.02045	0.00753
30.16	0.01945	0.02036	0.00137
30.18	0.01945	0.02045	0.01306
30.2	0.026	0.03988	0.0299
30.22	0.04614	0.04815	0.03949
30.24	0.05621	0.04815	0.05965
30.26	0.07736	0.0655	0.0776
30.28	0.07736	0.06687	0.09689
30.3	0.09712	0.0802	0.0903
30.32	0.10027	0.08686	0.0913
30.34	0.12318	0.12293	0.11403
30.36	0.15263	0.13232	0.15311
30.38	0.17517	0.1353	0.17529
30.4	0.1977	0.14003	0.19604
30.42	0.22578	0.18204	0.23444
30.44	0.28432	0.20477	0.27257
30.46	0.29716	0.24035	0.29954
30.48	0.32524	0.24059	0.34233
30.5	0.36061	0.26011	0.37377
30.52	0.36237	0.32059	0.37201
30.54	0.40179	0.34171	0.37531
30.56	0.43476	0.36284	0.41138
30.58	0.45453	0.45946	0.4829
30.6	0.57124	0.51271	0.54394
30.62	0.60347	0.54749	0.62805
30.64	0.67624	0.59512	0.65687
30.66	0.68833	0.66926	0.71198
30.68	0.78465	0.79159	0.76162
30.7	0.81411	0.85528	0.8166
30.72	0.83387	0.86676	0.84444
30.74	0.83387	0.89078	0.87983
30.76	0.83387	0.89078	0.86782
30.78	0.79344	0.89078	0.80935
30.8	0.74811	0.88644	0.73588
30.82	0.70176	0.81278	0.71528
30.84	0.68893	0.79945	0.66817
30.86	0.56502	0.68531	0.57582
30.88	0.44905	0.63495	0.45831
30.9	0.39818	0.52997	0.39806
30.92	0.34869	0.46435	0.32732
30.94	0.25387	0.4172	0.27292
30.96	0.23826	0.40137	0.22074
30.98	0.17982	0.30844	0.20288
31	0.17806	0.25486	0.1632
31.02	0.13864	0.22137	0.14707
31.04	0.12794	0.18707	0.13186
31.06	0.12277	0.13775	0.10401
31.08	0.06535	0.12948	0.07637
31.1	0.06535	0.08707	0.04326
31.12	0.05251	0.08201	0.05638
31.14	0.036	0.08177	0.0526
31.16	0.036	0.0755	0.04609
31.18	0.05059	0.05646	0.03118
31.2	0.0361	0.05357	0.04691
31.22	0.04202	0.04465	0.05128
31.24	0.04202	0.03814	0.04655
31.26	0.0361	0.02585	0.02658
31.28	0.03584	0.02585	0.02506
31.3	0.01128	0.02585	0.02005
31.32	0.005	0.02473	0.01484
31.34	0.01128	0.02143	-0.00477
31.36	0.01128	0.01557	-0.00135
31.38	0.01379	0.00882	0.01023
31.4	0.01491	0.00528	0.02366
31.42	0.01832	-9.79528e-05	0.02091
31.44	0.03254	-9.79528e-05	0.03367
31.46	0.03254	-9.79528e-05	0.04559
31.48	0.02333	-9.79528e-05	0.03782
31.5	0.02333	-0.00372	0.01789
31.52	0.01022	0.00215	0.00623
31.54	0.000793675	-0.00163	0.01151
31.56	0.00266	0.00215	-0.00355
31.58	-0.00261	-0.00163	-0.00195
31.6	0.00266	0.00215	-0.01004
31.62	0.00266	0.00471	-0.00175
31.64	0.00266	0.01226	0.00713
31.66	0.00449	0.00471	0.01344
31.68	0.00449	0.00471	0.00961
31.7	0	0.00302	-0.00916
31.72	-0.00037594	-0.00188	-0.01132
31.74	-0.00037594	-0.00188	-0.01617
31.76	-0.01183	-0.00188	0.00352
31.78	-0.00037594	0.000768929	-0.0014
31.8	0.011	0.000768929	0.00859
31.82	0.011	0.000768929	0.00888
31.84	0.0058	-0.000680772	0.0167
31.86	0.0058	-0.000680772	0.00259
31.88	0.0058	-0.00365	-0.0015
31.9	0.0037	-0.000680772	0.00596
31.92	0.0037	-0.000284063	0.00629
31.94	0.0037	0.00269	0.00544
31.96	-0.00809	-0.000284063	-0.00261
31.98	-0.00809	-0.000284063	-0.0208
32	-0.01712	-0.000284063	-0.02311
32.02	-0.01854	-0.00784	-0.02159
32.04	-0.01854	-0.01009	-0.0171
32.06	-0.00851	-0.01009	-0.02566
32.08	-0.00851	-0.01009	-0.00423
32.1	0.0126	-0.01009	0.00726
32.12	0.0126	-0.00535	0.01959
32.14	0.0126	-0.00535	0.01395
32.16	0.01294	-0.01041	-0.000949743
32.18	-0.00439	-0.00535	-0.000178077
32.2	-0.00439	-0.00496	0.00103
32.22	-0.01098	-0.0121	0.0041
32.24	-0.01585	-0.01757	-0.00934
32.26	-0.01866	-0.00496	-0.01514
32.28	-0.01866	-0.00496	-0.02691
32.3	-0.01866	-0.01757	-0.02198
32.32	-0.0114	-0.0048	-0.00617
32.34	0.0059	-0.00424	0.00243
32.36	0.0059	-0.0048	0.01896
32.38	0.0059	-0.0036	0.01395
32.4	-0.00279	-0.00111	0.00613
32.42	-0.00522	-0.0036	-0.00611
32.44	-0.00522	-0.00786	-0.01128
32.46	-0.00522	-0.0036	-0.01403
32.48	-0.00803	0.00146	-0.01607
32.5	-0.00908	-0.01436	-0.01011
32.52	-0.00908	-0.01581	-0.01195
32.54	-0.01013	-0.00891	-0.00706
32.56	-0.01013	-0.01349	-0.01369
32.58	-0.01013	-0.01349	-0.02175
32.6	-0.01013	-0.00891	-0.01448
32.62	-0.01399	-0.00739	-0.00338
32.64	-0.01365	-0.0061	-0.00336
32.66	-0.0074	-0.00361	-0.01506
32.68	-0.0074	-0.00265	-0.01009
32.7	-0.01365	-0.00265	0.00619
32.72	-0.00123	-0.00273	0.00637
32.74	-0.00123	-0.00273	-0.00156
32.76	-0.00123	-0.00651	-0.00989
32.78	-0.00123	-0.00651	-0.00295
32.8	-0.00123	-0.00651	0.00724
32.82	0.00461	-0.00739	0.00801
32.84	0.00461	-0.00739	0.00336
32.86	0.00461	-0.00739	-0.00465
32.88	0.00461	-0.00795	0.00305
32.9	0.00596	-0.00859	0.00635
32.92	0.00944	-0.00859	0.00843
32.94	0.00944	-0.00859	0.0164
32.96	0.00596	-0.00859	0.0144
32.98	0.00142	-0.00843	0.00999
33	-0.00307	-0.00843	-0.00736
33.02	-0.00307	-0.00843	-0.0094
33.04	0	-0.0098	-0.0076
33.06	-0.0076	-0.00843	0.00274
33.08	0	-0.00803	-0.00818
33.1	0	-0.00474	-0.00678
33.12	-0.01257	0.00185	-0.00405
33.14	-0.02003	0.00458	-0.00509
33.16	-0.01683	0.00185	-0.02228
33.18	-0.01683	0.00185	-0.02122
33.2	-0.01683	0.00386	-0.01648
33.22	-0.0146	0.00386	-0.01732
33.24	-0.01364	-0.000481928	-0.00308
33.26	-0.0082	-0.000481928	0.00126
33.28	-0.0082	0.00386	0.01115
33.3	0	0.00731	-0.00453
33.32	0	0.00209	-0.00508
33.34	0.00253	0.00554	-0.00902
33.36	0.00253	0.00884	0.00472
33.38	0.00921	0.01229	0.01088
33.4	0.01012	0.01671	0.01416
33.42	0.01542	0.02506	0.01439
33.44	0.01542	0.02506	0.01399
33.46	0.01542	0.02691	0.01347
33.48	0.01656	0.01767	0.02071
33.5	0.01656	0.02514	0.02937
33.52	0.01216	0.02514	0.02743
33.54	0.00542	0.02514	-0.00795
33.56	0.00542	0.02506	-0.02014
33.58	0.000361315	0.02506	-0.00503
33.6	-0.01168	0.02506	0.00993
33.62	0.00542	0.0245	-0.01145
33.64	-0.01168	0.0245	-0.01188
33.66	-0.01656	0.01502	-0.0054
33.68	-0.0212	0.01076	-0.0073
33.7	-0.01656	0.00787	-0.02483
33.72	-0.0212	0.00787	-0.01479
33.74	-0.02234	0.0061	-0.0098
33.76	-0.02306	0	-0.02188
33.78	-0.02306	-0.00289	-0.04028
33.8	-0.03324	-0.00418	-0.02754
33.82	-0.03324	-0.00418	-0.02042
33.84	-0.03143	-0.00803	-0.02363
33.86	-0.03143	-0.00803	-0.03345
33.88	-0.03143	-0.00964	-0.03215
33.9	-0.02704	-0.01092	-0.02966
33.92	-0.02246	-0.01092	-0.02369
33.94	-0.02246	-0.0143	-0.01807
33.96	-0.02246	-0.01783	-0.02254
33.98	-0.02246	-0.01783	-0.02734
34	-0.0271	-0.009	-0.02651
34.02	-0.02921	-0.01237	-0.02323
34.04	-0.03149	-0.009	-0.03016
34.06	-0.02921	-0.00643	-0.04168
34.08	-0.038	-0.009	-0.03693
34.1	-0.038	-0.00466	-0.03302
34.12	-0.038	-0.00466	-0.03563
34.14	-0.03734	-0.01317	-0.04292
34.16	-0.03734	-0.01317	-0.03275
34.18	-0.02445	-0.00948	-0.02417
34.2	-0.02445	-0.00948	-0.01764
34.22	-0.02144	-0.00578	-0.03193
34.24	-0.02445	-0.00353	-0.02383
34.26	-0.02445	0.000321285	-0.02202
34.28	-0.02394	0.000321285	-0.01485
34.3	-0.01365	0.000321285	-0.02647
34.32	-0.01365	0.000481928	-0.01041
34.34	-0.01365	0.00337	-0.00653
34.36	-0.02295	0.000481928	-0.00756
34.38	-0.01266	0.000481928	-0.02485
34.4	-0.01365	0.000803213	-0.02165
34.42	-0.02295	0.00145	-0.01345
34.44	-0.01365	0.000803213	-0.01603
34.46	-0.00752	0.000963855	-0.02014
34.48	-0.01365	0.000963855	-0.00621
34.5	-0.02295	0.000963855	-0.000316581
34.52	-0.00514	0	-0.02058
34.54	-0.00811	0	-0.02157
34.56	-0.02295	0	-0.00609
34.58	-0.00811	-0.000774005	-0.00764
34.6	-0.000197863	-0.00504	-0.01144
34.62	-0.00811	-0.00288	-0.000672734
34.64	-0.000197863	-0.00288	0.00158
34.66	-0.000197863	-0.00504	-0.00269
34.68	-0.000197863	-0.00686	-0.01662
34.7	-0.01326	-0.00686	-0.01488
34.72	-0.02117	-0.009	-0.01836
34.74	-0.02117	-0.01032	-0.0163
34.76	-0.02117	-0.01032	-0.01836
34.78	-0.02434	-0.01752	-0.01298
34.8	-0.02434	-0.01752	-0.01662
34.82	-0.01919	-0.01752	-0.02066
34.84	-0.01919	-0.01348	-0.01377
34.86	-0.0184	-0.00359	-0.01433
34.88	-0.0093	-0.00332	-0.01959
34.9	-0.0093	-0.00332	-0.00514
34.92	-0.0093	-0.00542	0.01243
34.94	0.01187	-0.00542	0.00226
34.96	0.01306	-0.0086	-0.00685
34.98	0.01187	-0.0086	0.00356
35	-0.01068	-0.0086	0.00416
35.02	-0.01068	-0.00456	-0.01247
35.04	-0.01068	-0.00456	-0.02469
35.06	-0.01068	-0.004	-0.01156
35.08	-0.01068	-0.004	-0.00803
35.1	-0.01642	-0.00456	-0.00621
35.12	-0.00732	-0.0099	-0.01567
35.14	-0.00732	-0.01092	-0.01571
35.16	-0.00732	-0.01547	-0.0078
35.18	-0.00732	-0.01547	-0.0017
35.2	-0.00297	-0.01092	-0.0051
35.22	-0.000989315	-0.01092	-0.00455
35.24	-0.000593589	-0.00876	-0.00404
35.26	-0.000593589	-0.00527	0.01318
35.28	0.00416	0.00251	0.00815
35.3	0.00534	0.00359	0.0078
35.32	0.01286	0.00736	-0.00103
35.34	0.00534	0.01165	0.01686
35.36	0.01286	0.01165	0.0117
35.38	0.00831	0.00736	0.01328
35.4	0.00831	0.01165	0.0098
35.42	0	0.01675	0.00558
35.44	-0.00139	0.0077	-0.00487
35.46	-0.00277	0.0077	-0.0059
35.48	-0.00831	0.01709	-0.00182
35.5	-0.00277	0.0077	-0.01187
35.52	-0.00277	0.00479	-0.01318
35.54	-0.00831	0.00479	-0.00628
35.56	-0.00139	0.01097	-0.00231
35.58	0	0.00479	-0.00296
35.6	0	0.01097	0.00069966
35.62	-0.0083	0.01097	0.00196
35.64	0.00243	0.00693	-0.01079
35.66	-0.0083	0.00437	0.00325
35.68	-0.01349	0.00693	0.00131
35.7	-0.01349	0.00473	-0.00788
35.72	-0.0107	0.00437	-0.02387
35.74	-0.01139	0.00473	-0.00797
35.76	-0.01139	0.00524	-0.00663
35.78	-0.01139	0.00473	-0.00498
35.8	-0.01519	0.00524	-0.03264
35.82	-0.01968	0.00524	-0.04638
35.84	-0.0221	0.00414	-0.0414
35.86	-0.02834	-0.0053	-0.01838
35.88	-0.0221	-0.0053	-0.02638
35.9	-0.0221	-0.00916	-0.0098
35.92	-0.0221	-0.00654	-0.01396
35.94	-0.0207	-0.0053	-0.02006
35.96	-0.0207	-0.00283	-0.03198
35.98	-0.0207	-0.00654	-0.02016
36	-0.0207	-0.00393	-0.02028
36.02	-0.02693	-0.00393	-0.0231
36.04	-0.02693	-0.00393	-0.03197
36.06	-0.03316	-0.00678	-0.02905
36.08	-0.03316	-0.00393	-0.0279
36.1	-0.02864	-0.00678	-0.01849
36.12	-0.01444	-0.00262	-0.02451
36.14	-0.02864	-0.00678	-0.01534
36.16	-0.01444	-0.00949	-0.02524
36.18	-0.01444	-0.01079	-0.02006
36.2	-0.01444	-0.01243	-0.01556
36.22	-0.01235	-0.01243	-0.01999
36.24	-0.01235	-0.01079	-0.01019
36.26	-0.01062	-0.00994	-0.01344
36.28	0.00602	-0.00994	-0.00525
36.3	0.00602	-0.00994	-0.00585
36.32	-0.000207042	-0.00631	0.01254
36.34	-0.000207042	-0.01063	-0.00697
36.36	-0.000542594	-0.01063	-0.01996
36.38	-0.01059	-0.00658	-0.01296
36.4	-0.01646	-0.00463	-0.01265
36.42	-0.01646	-0.00134	-0.02061
36.44	-0.01646	0.000229489	-0.03154
36.46	-0.02996	-0.00134	-0.01085
36.48	-0.02996	-0.00134	-0.02134
36.5	-0.02996	0.00673	-0.02899
36.52	-0.02995	0.00673	-0.04178
36.54	-0.02995	0.00402	-0.02817
36.56	-0.02267	0.00402	-0.02006
36.58	-0.01193	0.00402	-0.01136
36.6	-0.01089	-0.000764965	-0.00923
36.62	-0.01089	-0.000764965	-0.00944
36.64	-0.01089	-0.000764965	-0.01467
36.66	-0.01193	-0.000726716	-0.01171
36.68	-0.00742	-0.000305986	-0.01741
36.7	-0.0126	-0.000305986	-0.01093
36.72	-0.0126	0.000917958	-0.01184
36.74	-0.01329	0.000917958	-0.01141
36.76	-0.01329	0.00616	-0.01656
36.78	-0.01329	-0.00302	-0.02718
36.8	-0.01329	-0.000152993	-0.02176
36.82	-0.01327	-0.000152993	-0.01658
36.84	-0.01224	-0.000152993	-0.00701
36.86	-0.01224	-0.000152993	-0.01102
36.88	-0.01327	0.00153	-0.01051
36.9	-0.01327	0.00153	-0.01859
36.92	-0.006	-0.00405	-0.01662
36.94	-0.00702	-0.00405	-0.00178
36.96	-0.00702	-0.00405	0.00613
36.98	-0.00702	-0.00405	-0.00642
37	-0.01566	-0.00303	-0.01783
37.02	-0.01913	-0.00303	-0.01922
37.04	-0.01913	0	-0.01934
37.06	-0.01566	0.0017	-0.01939
37.08	-0.01358	0.00187	-0.01299
37.1	-0.00422	0.0017	0.00434
37.12	-0.00422	0.0017	0.00936
37.14	0.00339	0.0017	-0.0041
37.16	-0.00422	0.000446229	-0.00106
37.18	-0.00836	0.000446229	-0.00253
37.2	-0.01217	-0.00259	-0.00531
37.22	-0.01217	0.00116	-0.01655
37.24	-0.01217	-0.00384	-0.01383
37.26	-0.00836	0.00116	-0.00996
37.28	0.000314133	-0.00598	-0.0011
37.3	0.000314133	-0.00598	0.00788
37.32	0.000314133	-0.01285	-0.00954
37.34	0.000314133	-0.00598	-0.02284
37.36	-0.01906	-0.00687	-0.01822
37.38	-0.01906	-0.00991	-0.00865
37.4	-0.01906	-0.00687	-0.00707
37.42	-0.01663	-0.00687	-0.01515
37.44	-0.01663	-0.00687	-0.01476
37.46	-0.01212	-0.00991	-0.01817
37.48	-0.01212	-0.01116	-0.0101
37.5	-0.01142	-0.01124	-0.00904
37.52	-0.00346	-0.01124	-0.00418
37.54	0.00832	-0.01481	0.00309
37.56	0.00937	-0.01124	0.02129
37.58	0.0111	-0.0075	0.02204
37.6	0.01559	-0.00651	0.01637
37.62	0.01561	-0.0075	0.00873
37.64	0.01561	-0.00651	0.01739
37.66	0.01561	-0.00651	0.03171
37.68	0.01562	0	0.03024
37.7	0.02705	-0.00698	0.01887
37.72	0.02705	-0.00698	0.01135
37.74	0.02705	-0.00969	0.03548
37.76	0.02705	-0.00969	0.0532
37.78	0.02705	-0.01717	0.04682
37.8	0.01633	-0.01858	0.01461
37.82	0.01633	-0.01858	0.00277
37.84	0.01633	-0.01858	0.0123
37.86	0.02119	-0.01141	0.02333
37.88	0.02292	-0.00684	0.02083
37.9	0.025	-0.00554	0.03147
37.92	0.03193	-0.00684	0.03954
37.94	0.03193	-0.00881	0.04119
37.96	0.03193	-0.00554	0.0275
37.98	0.0316	-0.00881	0.02796
38	0.0316	-0.00906	0.02436
38.02	0.02502	-0.01072	0.03856
38.04	0.0316	-0.01399	0.02177
38.06	0.02502	-0.01399	0.01923
38.08	-0.000928121	-0.01825	0.00455
38.1	-0.000928121	-0.01404	0.00778
38.12	0.00635	-0.01404	-0.00461
38.14	0.00635	-0.01676	0.00742
38.16	0.00635	-0.01676	0.01501
38.18	0.01259	-0.01676	0.00392
38.2	0.01259	-0.01676	0.00609
38.22	0.01259	-0.01676	0.00284
38.24	0.01018	-0.02058	0.00928
38.26	0.0126	-0.02058	0.00239
38.28	0.0126	-0.0128	0.0154
38.3	0.02438	-0.01171	0.02331
38.32	0.02438	-0.01171	0.03514
38.34	0.02438	-0.01171	0.0237
38.36	0.02059	-0.01171	0.01344
38.38	0.02024	-0.01171	0.01347
38.4	0.00986	-0.01315	0.02166
38.42	0.02024	-0.01619	0.00238
38.44	0.00986	-0.00943	0.00277
38.46	0.00986	-0.01712	0.00383
38.48	0.01576	-0.01712	0.0153
38.5	0.01576	-0.01712	0.01276
38.52	0.01508	-0.01805	0.01398
38.54	0.01576	-0.01932	0.00705
38.56	0.01508	-0.01805	0.01448
38.58	0.0047	-0.01805	0.01871
38.6	0.01508	-0.01754	0.00731
38.62	0.0047	-0.01543	0.01284
38.64	0.0047	-0.01543	0.01687
38.66	0.00783	-0.01416	0.01552
38.68	0.00818	-0.01412	0.00463
38.7	0.00818	-0.01543	0.00878
38.72	0.01164	-0.01606	0.01079
38.74	0.021	-0.01636	0.01815
38.76	0.021	-0.01826	0.02768
38.78	0.02412	-0.01923	0.01912
38.8	0.02412	-0.01923	0.02054
38.82	0.02862	-0.01826	0.0091
38.84	0.00404	-0.01826	0.02243
38.86	0.02657	-0.02291	0.01427
38.88	0.01307	-0.01374	0.02301
38.9	0.01307	-0.02029	0.01386
38.92	0.0051	-0.02029	0.01841
38.94	0.0051	-0.01272	-0.000712511
38.96	0.00165	-0.01272	-0.00582
38.98	0.00165	-0.01272	-0.00797
39	0.00165	-0.01272	0.00422
39.02	0.00962	-0.01336	0.00694
39.04	0.0162	-0.01336	0.01877
39.06	0.0162	-0.01108	0.02014
39.08	0.01725	-0.01154	0.02034
39.1	0.01725	-0.01108	0.0197
39.12	0.01725	-0.01108	0.00691
39.14	0.02142	-0.00977	0.00314
39.16	0.02142	-0.01154	0.01145
39.18	0.02142	-0.01281	0.02759
39.2	0.02142	-0.01281	0.03059
39.22	0.02073	-0.01471	0.01776
39.24	0.02073	-0.01471	0.00845
39.26	0.02213	-0.00972	0.0056
39.28	0.02213	-0.00841	0.02154
39.3	0.02213	-0.00841	0.02798
39.32	0.02215	-0.00824	0.01365
39.34	0.0225	-0.00824	0.00759
39.36	0.02215	-0.0071	0.01348
39.38	0.02181	-0.00676	0.01715
39.4	0.02181	-0.00579	0.01295
39.42	0.02113	-0.00545	0.00661
39.44	0.02113	-0.00579	0.01116
39.46	0.02181	-0.00579	0.01982
39.48	0.03568	-0.00575	0.03632
39.5	0.03568	-0.00575	0.04256
39.52	0.03568	-0.00575	0.03737
39.54	0.03153	-0.00575	0.02435
39.56	0.02529	-0.00575	0.01947
39.58	0.02529	-0.00989	0.01681
39.6	0.00902	-0.00989	0.02258
39.62	0.02324	-0.00989	0.01375
39.64	0.01112	-0.00989	0.01917
39.66	0.02324	-0.00376	0.01267
39.68	0.02324	-0.00376	0.02169
39.7	0.02429	-0.00951	0.02358
39.72	0.02602	-0.00951	0.02726
39.74	0.03225	-0.00951	0.02887
39.76	0.02602	-0.00951	0.03947
39.78	0.02602	-0.00854	0.0397
39.8	0.04161	-0.00854	0.02019
39.82	0.04059	-0.000169097	0.02018
39.84	0.02292	0	0.03707
39.86	0.00943	0	0.03477
39.88	0.04059	0.000338195	0.00884
39.9	0.02398	0.000338195	0.01786
39.92	0.02295	0.000211372	0.0357
39.94	0.02295	-0.00364	0.03633
39.96	0.02398	-0.00169	0.0157
39.98	0.02295	-0.00364	0.01649
40	0.03196	-0.00169	0.03033

## Sheet: Fig.2g
Fig.2f
2θ (degree)	Intensity (a.u.)
	Strain=0.19%	Strain=0%	Strain=-0.19%
14	0.00552	0.00295	0.0074
14.02	0.00587	0.00266	0.00597
14.04	0.00609	0.00237	0.00611
14.06	0.00495	0.00328	0.00611
14.08	0.00686	0.0036	0.00604
14.1	0.00828	0.00317	0.00618
14.12	0.00453	0.0024	0.00638
14.14	0.00538	0.0036	0.00523
14.16	0.00524	0.00277	0.00482
14.18	0.00439	0.00302	0.00448
14.2	0.00672	0.00255	0.0057
14.22	0.00545	0.00368	0.00631
14.24	0.00587	0.00364	0.00631
14.26	0.00736	0.00306	0.00543
14.28	0.00665	0.00266	0.00591
14.3	0.00679	0.00277	0.00529
14.32	0.00722	0.00244	0.00787
14.34	0.00609	0.00259	0.00618
14.36	0.00602	0.00342	0.0057
14.38	0.00786	0.0028	0.00658
14.4	0.0075	0.00273	0.00747
14.42	0.00594	0.00364	0.00767
14.44	0.00602	0.00335	0.00611
14.46	0.00679	0.00313	0.00781
14.48	0.00708	0.00382	0.00672
14.5	0.0075	0.00397	0.0072
14.52	0.0075	0.0024	0.00577
14.54	0.00658	0.00313	0.00597
14.56	0.00899	0.00269	0.00611
14.58	0.00694	0.0036	0.00624
14.6	0.00786	0.00313	0.00624
14.62	0.00764	0.00455	0.00686
14.64	0.00623	0.00371	0.00692
14.66	0.00778	0.00393	0.00658
14.68	0.00694	0.00455	0.00747
14.7	0.00835	0.00375	0.00672
14.72	0.0092	0.00357	0.00652
14.74	0.0087	0.00448	0.00916
14.76	0.00651	0.00422	0.0095
14.78	0.00856	0.00495	0.011
14.8	0.01019	0.00433	0.01086
14.82	0.00948	0.00575	0.01059
14.84	0.0104	0.00659	0.01106
14.86	0.01196	0.00692	0.01337
14.88	0.01338	0.00637	0.01371
14.9	0.01479	0.00863	0.01527
14.92	0.01656	0.00947	0.01758
14.94	0.01769	0.0107	0.01745
14.96	0.0167	0.00987	0.0188
14.98	0.01925	0.0122	0.01731
15	0.01939	0.01256	0.02104
15.02	0.02045	0.0122	0.02335
15.04	0.02173	0.01303	0.02763
15.06	0.02449	0.01478	0.03034
15.08	0.03008	0.017	0.03645
15.1	0.02987	0.01955	0.0429
15.12	0.03645	0.02352	0.05491
15.14	0.04197	0.02825	0.05722
15.16	0.05025	0.03087	0.06679
15.18	0.06192	0.03353	0.07684
15.2	0.07742	0.03655	0.09089
15.22	0.09766	0.04493	0.11241
15.24	0.13553	0.06368	0.14811
15.26	0.18606	0.0994	0.20588
15.28	0.24487	0.16362	0.2726
15.3	0.30566	0.23178	0.36078
15.32	0.34409	0.3007	0.41427
15.34	0.35329	0.33376	0.43762
15.36	0.31267	0.3189	0.40728
15.38	0.25131	0.27838	0.32942
15.4	0.17176	0.20917	0.23215
15.42	0.10729	0.13985	0.15802
15.44	0.06426	0.08356	0.09924
15.46	0.04006	0.05094	0.06584
15.48	0.0276	0.03113	0.04833
15.5	0.02272	0.0197	0.03089
15.52	0.0184	0.01547	0.02722
15.54	0.01621	0.01351	0.02498
15.56	0.01536	0.01373	0.02159
15.58	0.01699	0.01136	0.02023
15.6	0.01479	0.01096	0.01731
15.62	0.0143	0.01005	0.01792
15.64	0.01543	0.01016	0.0186
15.66	0.01415	0.00867	0.01853
15.68	0.01274	0.0091	0.01364
15.7	0.01451	0.00892	0.01636
15.72	0.01168	0.00703	0.01405
15.74	0.01005	0.0075	0.01208
15.76	0.01005	0.00608	0.01005
15.78	0.01097	0.00619	0.01005
15.8	0.00962	0.00557	0.01039
15.82	0.01189	0.00579	0.01032
15.84	0.00927	0.00564	0.00937
15.86	0.00927	0.00561	0.01059
15.88	0.0087	0.00557	0.00923
15.9	0.01182	0.0051	0.00896
15.92	0.00998	0.0055	0.00889
15.94	0.0097	0.00535	0.00916
15.96	0.00984	0.00612	0.00903
15.98	0.01118	0.00539	0.00971
16	0.01005	0.00524	0.00957
16.02	0.00941	0.00484	0.00815
16.04	0.00892	0.00492	0.00876
16.06	0.00948	0.00532	0.00821
16.08	0.01005	0.0059	0.00944
16.1	0.00977	0.00517	0.00862
16.12	0.00962	0.00572	0.01174
16.14	0.00722	0.00575	0.00889
16.16	0.0087	0.00528	0.00808
16.18	0.01139	0.00583	0.00821
16.2	0.01196	0.00517	0.00991
16.22	0.01175	0.00586	0.00984
16.24	0.01012	0.00455	0.00957
16.26	0.01054	0.00521	0.00842
16.28	0.01118	0.00557	0.00964
16.3	0.01033	0.00528	0.0095
16.32	0.01076	0.00521	0.00876
16.34	0.00962	0.00539	0.00998
16.36	0.01012	0.00564	0.00896
16.38	0.01033	0.0047	0.00869
16.4	0.01076	0.00644	0.00944
16.42	0.0092	0.00579	0.01208
16.44	0.01154	0.00462	0.00977
16.46	0.00892	0.00448	0.00842
16.48	0.00991	0.00586	0.01018
16.5	0.0097	0.00495	0.01079
16.52	0.0092	0.0051	0.01079
16.54	0.00913	0.00626	0.01134
16.56	0.01118	0.00502	0.00876
16.58	0.01076	0.00586	0.00815
16.6	0.00849	0.00688	0.00889
16.62	0.01366	0.00583	0.01052
16.64	0.0109	0.00579	0.01045
16.66	0.01154	0.00513	0.01079
16.68	0.00998	0.00615	0.01066
16.7	0.01047	0.00532	0.00957
16.72	0.0104	0.00561	0.00971
16.74	0.01005	0.00502	0.01032
16.76	0.00835	0.00572	0.00855
16.78	0.01168	0.0059	0.00957
16.8	0.01217	0.00608	0.01025
16.82	0.01033	0.00619	0.00984
16.84	0.00913	0.00546	0.00923
16.86	0.00977	0.00597	0.0091
16.88	0.01054	0.0059	0.00944
16.9	0.0109	0.0055	0.01066
16.92	0.01047	0.00441	0.0112
16.94	0.01069	0.00572	0.00889
16.96	0.01203	0.00532	0.01168
16.98	0.01062	0.00542	0.00903
17	0.0092	0.00652	0.00971
17.02	0.00885	0.00542	0.00991
17.04	0.00941	0.0051	0.00869
17.06	0.01111	0.0055	0.00781
17.08	0.01224	0.00484	0.01011
17.1	0.01097	0.0051	0.00964
17.12	0.00807	0.0051	0.00944
17.14	0.01154	0.00513	0.0093
17.16	0.00991	0.00488	0.0112
17.18	0.00899	0.0051	0.00964
17.2	0.01154	0.00586	0.00916
17.22	0.01005	0.00615	0.0093
17.24	0.01012	0.00553	0.00903
17.26	0.00793	0.0059	0.00815
17.28	0.01062	0.0059	0.00991
17.3	0.01146	0.00502	0.00855
17.32	0.0104	0.00561	0.0093
17.34	0.00984	0.0063	0.00794
17.36	0.01111	0.00488	0.01005
17.38	0.00962	0.00623	0.01039
17.4	0.01069	0.00561	0.00937
17.42	0.01189	0.00477	0.01032
17.44	0.01104	0.00612	0.01011
17.46	0.01097	0.00553	0.01045
17.48	0.01026	0.00615	0.00984
17.5	0.00991	0.0063	0.01052
17.52	0.01026	0.00535	0.01039
17.54	0.01111	0.00495	0.00835
17.56	0.01005	0.00601	0.01018
17.58	0.00977	0.00604	0.01283
17.6	0.01097	0.00517	0.01072
17.62	0.00913	0.0051	0.00835
17.64	0.01146	0.00502	0.0093
17.66	0.00955	0.00568	0.00794
17.68	0.01012	0.00517	0.00984
17.7	0.01231	0.00557	0.01079
17.72	0.01168	0.00495	0.01059
17.74	0.01019	0.00575	0.00957
17.76	0.00913	0.00615	0.00842
17.78	0.00892	0.00517	0.0095
17.8	0.01012	0.00564	0.01072
17.82	0.01132	0.00557	0.01079
17.84	0.00934	0.00535	0.00998
17.86	0.01012	0.00506	0.00937
17.88	0.01175	0.00586	0.00977
17.9	0.00899	0.00593	0.0091
17.92	0.01019	0.00579	0.0095
17.94	0.01062	0.00495	0.00862
17.96	0.01019	0.00524	0.00937
17.98	0.00962	0.00557	0.01059
18	0.01253	0.00623	0.0095
18.02	0.01062	0.0051	0.01018
18.04	0.01076	0.00539	0.00964
18.06	0.01118	0.00473	0.00808
18.08	0.01139	0.00539	0.00896
18.1	0.01083	0.00568	0.01079
18.12	0.01047	0.00524	0.0093
18.14	0.01069	0.00557	0.00862
18.16	0.01054	0.0059	0.01059
18.18	0.01076	0.00564	0.01072
18.2	0.01118	0.00579	0.00971
18.22	0.00885	0.00604	0.00991
18.24	0.01132	0.0059	0.00998
18.26	0.00955	0.00619	0.01018
18.28	0.0092	0.00612	0.00964
18.3	0.0109	0.00608	0.01005
18.32	0.01033	0.00564	0.01072
18.34	0.01146	0.00557	0.00977
18.36	0.01146	0.00604	0.00991
18.38	0.01111	0.00612	0.00964
18.4	0.01246	0.00597	0.01134
18.42	0.01076	0.00535	0.00971
18.44	0.01033	0.00619	0.01018
18.46	0.01175	0.00623	0.00998
18.48	0.00984	0.00652	0.01011
18.5	0.01146	0.00481	0.01052
18.52	0.00955	0.00604	0.0095
18.54	0.01047	0.00612	0.0095
18.56	0.01111	0.00561	0.00889
18.58	0.01189	0.00637	0.01222
18.6	0.0097	0.00557	0.0095
18.62	0.01146	0.00557	0.0095
18.64	0.0109	0.00634	0.00991
18.66	0.00984	0.00637	0.00964
18.68	0.0126	0.00601	0.00991
18.7	0.01175	0.00612	0.00991
18.72	0.01175	0.00535	0.01134
18.74	0.00977	0.00652	0.01052
18.76	0.0087	0.00466	0.00896
18.78	0.01189	0.00699	0.0114
18.8	0.00998	0.00568	0.01086
18.82	0.01097	0.00644	0.011
18.84	0.01146	0.00564	0.0112
18.86	0.00962	0.00539	0.00937
18.88	0.01033	0.0059	0.01147
18.9	0.01118	0.0055	0.01079
18.92	0.01231	0.00539	0.01018
18.94	0.01253	0.00502	0.00984
18.96	0.00962	0.00593	0.01039
18.98	0.00927	0.00641	0.01005
19	0.01182	0.00586	0.01018
19.02	0.00913	0.0055	0.011
19.04	0.01019	0.00612	0.00991
19.06	0.01118	0.0059	0.01032
19.08	0.01083	0.00535	0.00957
19.1	0.01217	0.00539	0.01093
19.12	0.01076	0.00583	0.01052
19.14	0.01253	0.0051	0.01079
19.16	0.01111	0.00688	0.01113
19.18	0.0109	0.00586	0.01005
19.2	0.01005	0.00564	0.00862
19.22	0.01281	0.00557	0.0095
19.24	0.01288	0.0051	0.01039
19.26	0.01168	0.00575	0.0114
19.28	0.01139	0.00615	0.01045
19.3	0.0121	0.00542	0.01188
19.32	0.01161	0.00535	0.0093
19.34	0.01196	0.00597	0.0095
19.36	0.01047	0.00484	0.00944
19.38	0.01111	0.00684	0.00991
19.4	0.01146	0.0063	0.01106
19.42	0.01012	0.00619	0.01072
19.44	0.01366	0.00517	0.01059
19.46	0.00934	0.00615	0.01018
19.48	0.00863	0.00619	0.00998
19.5	0.01111	0.00604	0.0091
19.52	0.01083	0.00557	0.00937
19.54	0.01026	0.00579	0.01174
19.56	0.0109	0.00513	0.01072
19.58	0.01175	0.00488	0.01005
19.6	0.01161	0.00495	0.0112
19.62	0.00998	0.00553	0.01045
19.64	0.01047	0.0063	0.0095
19.66	0.01189	0.00553	0.01059
19.68	0.01076	0.00553	0.01032
19.7	0.01189	0.00634	0.01072
19.72	0.01104	0.00553	0.00896
19.74	0.01012	0.00528	0.01072
19.76	0.00927	0.00561	0.01018
19.78	0.01493	0.00528	0.00896
19.8	0.01189	0.00663	0.01005
19.82	0.01139	0.0063	0.01011
19.84	0.01047	0.00593	0.00944
19.86	0.00899	0.0067	0.01005
19.88	0.01019	0.00561	0.01066
19.9	0.01125	0.00572	0.00903
19.92	0.00955	0.00532	0.00794
19.94	0.0097	0.00557	0.00923
19.96	0.00934	0.00532	0.00896
19.98	0.01033	0.00535	0.00957
20	0.01097	0.00557	0.00991
20.02	0.00984	0.00619	0.01066
20.04	0.00948	0.00634	0.00944
20.06	0.01069	0.00517	0.00937
20.08	0.01118	0.00521	0.01005
20.1	0.00998	0.00612	0.00977
20.12	0.00977	0.0051	0.00855
20.14	0.01161	0.00579	0.00842
20.16	0.01005	0.00583	0.01066
20.18	0.01069	0.00542	0.01174
20.2	0.01019	0.00623	0.01005
20.22	0.00984	0.0055	0.00971
20.24	0.01154	0.00506	0.00882
20.26	0.01125	0.0055	0.00923
20.28	0.00984	0.00677	0.00957
20.3	0.0104	0.00521	0.00821
20.32	0.00913	0.00506	0.01052
20.34	0.01111	0.00615	0.01072
20.36	0.01012	0.00499	0.00998
20.38	0.00941	0.00608	0.00937
20.4	0.0104	0.00568	0.00977
20.42	0.01161	0.00557	0.01052
20.44	0.0109	0.00488	0.00855
20.46	0.0092	0.00572	0.01025
20.48	0.00955	0.00579	0.01039
20.5	0.01139	0.00532	0.01045
20.52	0.00863	0.00626	0.00903
20.54	0.00927	0.00521	0.01005
20.56	0.00941	0.00586	0.00876
20.58	0.00962	0.00477	0.00903
20.6	0.01154	0.00473	0.00991
20.62	0.01146	0.00539	0.01025
20.64	0.01118	0.00546	0.00889
20.66	0.00962	0.00502	0.01168
20.68	0.01005	0.00608	0.00998
20.7	0.00998	0.00499	0.01079
20.72	0.01146	0.00604	0.00869
20.74	0.00977	0.00524	0.00991
20.76	0.00955	0.00481	0.01011
20.78	0.01069	0.0051	0.00916
20.8	0.01097	0.0071	0.00882
20.82	0.00899	0.00535	0.00896
20.84	0.00977	0.00546	0.00781
20.86	0.00948	0.00583	0.00889
20.88	0.00962	0.00553	0.01059
20.9	0.0126	0.00579	0.00781
20.92	0.0097	0.00535	0.00848
20.94	0.01097	0.00532	0.00821
20.96	0.01189	0.00597	0.00984
20.98	0.01026	0.00542	0.00957
21	0.01062	0.00564	0.01134
21.02	0.01118	0.00572	0.01032
21.04	0.00899	0.00495	0.00977
21.06	0.01047	0.00641	0.00916
21.08	0.01175	0.00684	0.00882
21.1	0.01118	0.00521	0.00862
21.12	0.01083	0.00546	0.00957
21.14	0.01083	0.00521	0.00869
21.16	0.01097	0.00532	0.00774
21.18	0.01083	0.00517	0.01032
21.2	0.01168	0.00495	0.01032
21.22	0.01146	0.00652	0.00869
21.24	0.01373	0.00473	0.00984
21.26	0.01182	0.00579	0.01011
21.28	0.01154	0.00564	0.01011
21.3	0.0126	0.00641	0.00903
21.32	0.01288	0.00692	0.01201
21.34	0.01458	0.00528	0.00923
21.36	0.01295	0.00601	0.01005
21.38	0.01706	0.00586	0.00944
21.4	0.01826	0.00746	0.01324
21.42	0.0167	0.00688	0.01324
21.44	0.0201	0.00695	0.01188
21.46	0.01805	0.00797	0.01636
21.48	0.023	0.00976	0.01799
21.5	0.02548	0.01114	0.01677
21.52	0.02739	0.01438	0.0205
21.54	0.0305	0.01478	0.02315
21.56	0.03503	0.01788	0.02593
21.58	0.03843	0.01926	0.02885
21.6	0.03836	0.01981	0.03021
21.62	0.03857	0.02152	0.03075
21.64	0.04091	0.02104	0.03394
21.66	0.03581	0.02053	0.0334
21.68	0.03921	0.02155	0.03374
21.7	0.04133	0.02334	0.03346
21.72	0.03793	0.02225	0.03842
21.74	0.0397	0.02439	0.03516
21.76	0.03631	0.02407	0.03917
21.78	0.03652	0.02199	0.03801
21.8	0.02859	0.01977	0.03496
21.82	0.03001	0.01962	0.03414
21.84	0.02435	0.01718	0.03061
21.86	0.02144	0.01475	0.02837
21.88	0.02038	0.01205	0.02674
21.9	0.01621	0.01165	0.02009
21.92	0.01472	0.00801	0.01853
21.94	0.01465	0.00808	0.01724
21.96	0.01359	0.00655	0.01439
21.98	0.01182	0.00655	0.01364
22	0.00927	0.00699	0.01378
22.02	0.00984	0.00604	0.01201
22.04	0.0104	0.00495	0.01168
22.06	0.01062	0.00499	0.01039
22.08	0.01076	0.00481	0.00889
22.1	0.00807	0.00641	0.01174
22.12	0.01033	0.00583	0.00957
22.14	0.01125	0.00433	0.0095
22.16	0.0075	0.00546	0.01005
22.18	0.0092	0.00455	0.01072
22.2	0.0109	0.0051	0.00998
22.22	0.00899	0.00477	0.00957
22.24	0.00913	0.00466	0.00903
22.26	0.00856	0.00441	0.00869
22.28	0.00962	0.00495	0.00733
22.3	0.00913	0.00411	0.00889
22.32	0.00892	0.00448	0.00889
22.34	0.00962	0.00375	0.00815
22.36	0.00899	0.00419	0.00964
22.38	0.00906	0.004	0.00828
22.4	0.00906	0.00386	0.00787
22.42	0.00927	0.00448	0.01032
22.44	0.00863	0.00473	0.00781
22.46	0.0087	0.00481	0.00713
22.48	0.00835	0.00422	0.00665
22.5	0.01111	0.00437	0.00672
22.52	0.00807	0.00371	0.00767
22.54	0.00878	0.00419	0.00828
22.56	0.00807	0.0051	0.00767
22.58	0.008	0.00481	0.00781
22.6	0.00941	0.00553	0.0076
22.62	0.00948	0.00364	0.00794
22.64	0.00878	0.00371	0.0074
22.66	0.01047	0.00437	0.00774
22.68	0.00927	0.00455	0.00828
22.7	0.00913	0.00386	0.01025
22.72	0.00786	0.00408	0.00787
22.74	0.00786	0.00371	0.00944
22.76	0.00849	0.00448	0.00781
22.78	0.00842	0.00426	0.00597
22.8	0.00821	0.00502	0.00767
22.82	0.00814	0.00375	0.0072
22.84	0.00764	0.00448	0.0072
22.86	0.00786	0.00368	0.00787
22.88	0.00899	0.00419	0.00699
22.9	0.00984	0.00448	0.00815
22.92	0.00786	0.00466	0.00848
22.94	0.0087	0.0047	0.00726
22.96	0.00991	0.00492	0.00679
22.98	0.01069	0.00386	0.0091
23	0.00814	0.00448	0.00652
23.02	0.00892	0.00484	0.0072
23.04	0.00899	0.00462	0.00699
23.06	0.0075	0.00477	0.0074
23.08	0.0075	0.00371	0.00767
23.1	0.00665	0.00368	0.00584
23.12	0.00764	0.00422	0.00706
23.14	0.01054	0.0039	0.00692
23.16	0.00665	0.00502	0.00726
23.18	0.00821	0.00462	0.00753
23.2	0.0063	0.00506	0.00672
23.22	0.00665	0.00411	0.00638
23.24	0.00715	0.00492	0.0072
23.26	0.00793	0.00466	0.00638
23.28	0.00927	0.00484	0.0074
23.3	0.00863	0.0043	0.00747
23.32	0.00771	0.004	0.00706
23.34	0.00686	0.00371	0.00944
23.36	0.00778	0.00473	0.00645
23.38	0.00729	0.00364	0.00848
23.4	0.00927	0.00426	0.00767
23.42	0.00842	0.00375	0.00801
23.44	0.00722	0.00346	0.00652
23.46	0.00686	0.00364	0.00794
23.48	0.00828	0.00433	0.00665
23.5	0.00913	0.004	0.00699
23.52	0.00793	0.004	0.00787
23.54	0.00878	0.0035	0.0074
23.56	0.00814	0.00448	0.00672
23.58	0.00913	0.00393	0.00692
23.6	0.00814	0.00288	0.00787
23.62	0.008	0.00448	0.00523
23.64	0.00764	0.00521	0.00774
23.66	0.00778	0.004	0.00577
23.68	0.00694	0.00419	0.00652
23.7	0.00835	0.00368	0.00686
23.72	0.00686	0.00328	0.00855
23.74	0.00757	0.00371	0.00679
23.76	0.00658	0.00404	0.00516
23.78	0.00743	0.00422	0.0076
23.8	0.00743	0.0043	0.00631
23.82	0.00821	0.00368	0.00618
23.84	0.00835	0.00386	0.00658
23.86	0.00778	0.00342	0.00658
23.88	0.00814	0.00415	0.00645
23.9	0.00977	0.00404	0.00835
23.92	0.00686	0.0039	0.0074
23.94	0.008	0.00357	0.00665
23.96	0.00686	0.0032	0.00597
23.98	0.00856	0.0036	0.00733
24	0.01026	0.0035	0.00815
24.02	0.00807	0.00408	0.00631
24.04	0.00708	0.00426	0.0072
24.06	0.00835	0.00375	0.0057
24.08	0.00778	0.00335	0.00713
24.1	0.00835	0.00419	0.0076
24.12	0.00793	0.00455	0.00597
24.14	0.01076	0.00371	0.00882
24.16	0.00984	0.00375	0.00821
24.18	0.00771	0.00532	0.00848
24.2	0.00977	0.00408	0.00781
24.22	0.00984	0.00473	0.00801
24.24	0.00991	0.00495	0.00835
24.26	0.01125	0.00513	0.00692
24.28	0.01118	0.00655	0.00896
24.3	0.01267	0.00612	0.00991
24.32	0.01302	0.00666	0.01052
24.34	0.01196	0.00568	0.01072
24.36	0.01161	0.00615	0.01113
24.38	0.01111	0.00615	0.00828
24.4	0.00878	0.00579	0.01052
24.42	0.00878	0.00535	0.00984
24.44	0.00899	0.00437	0.00787
24.46	0.00771	0.00375	0.00753
24.48	0.00665	0.0039	0.00869
24.5	0.00807	0.00437	0.00828
24.52	0.00885	0.00371	0.00923
24.54	0.00623	0.00411	0.00821
24.56	0.00892	0.00386	0.01025
24.58	0.0087	0.00379	0.00835
24.6	0.00786	0.00324	0.00855
24.62	0.00743	0.00466	0.00679
24.64	0.00686	0.00408	0.00876
24.66	0.00842	0.00473	0.00652
24.68	0.00665	0.00419	0.00713
24.7	0.00913	0.00415	0.00774
24.72	0.00828	0.00441	0.00638
24.74	0.00814	0.00331	0.00536
24.76	0.008	0.00451	0.00767
24.78	0.00828	0.00404	0.00781
24.8	0.00906	0.00539	0.00502
24.82	0.01012	0.00422	0.00604
24.84	0.00863	0.00422	0.0076
24.86	0.008	0.004	0.0076
24.88	0.008	0.00517	0.00679
24.9	0.00701	0.00404	0.00536
24.92	0.00637	0.00353	0.00597
24.94	0.00786	0.00426	0.00658
24.96	0.00885	0.00382	0.00686
24.98	0.00771	0.00295	0.0057
25	0.00701	0.00342	0.00536
25.02	0.00786	0.00415	0.00577
25.04	0.00736	0.0039	0.00597
25.06	0.00679	0.004	0.00557
25.08	0.00644	0.0039	0.00706
25.1	0.00807	0.00368	0.00611
25.12	0.00786	0.00302	0.00543
25.14	0.00899	0.00382	0.00672
25.16	0.00778	0.00353	0.0076
25.18	0.00644	0.00408	0.00557
25.2	0.0087	0.00411	0.00543
25.22	0.00757	0.00386	0.00536
25.24	0.0087	0.00506	0.00618
25.26	0.00594	0.00364	0.00658
25.28	0.00828	0.00477	0.00645
25.3	0.00828	0.00441	0.00692
25.32	0.00771	0.00379	0.00618
25.34	0.00764	0.00404	0.00699
25.36	0.00764	0.00433	0.00645
25.38	0.00814	0.00353	0.00679
25.4	0.00885	0.0043	0.00618
25.42	0.00814	0.00331	0.00726
25.44	0.00821	0.00462	0.00584
25.46	0.00722	0.00342	0.00774
25.48	0.00708	0.0043	0.00611
25.5	0.00771	0.00459	0.00903
25.52	0.00828	0.00492	0.00781
25.54	0.00821	0.00583	0.00611
25.56	0.00934	0.00539	0.00964
25.58	0.01019	0.00586	0.00842
25.6	0.0087	0.00568	0.00801
25.62	0.0097	0.00553	0.00781
25.64	0.00665	0.00561	0.0074
25.66	0.00807	0.00579	0.00699
25.68	0.00729	0.00473	0.00855
25.7	0.00793	0.004	0.00597
25.72	0.00764	0.00422	0.00536
25.74	0.00786	0.00492	0.00611
25.76	0.00786	0.00422	0.00794
25.78	0.00701	0.00455	0.00699
25.8	0.00757	0.00375	0.00713
25.82	0.0063	0.00397	0.00686
25.84	0.00708	0.00397	0.00611
25.86	0.00807	0.00444	0.00692
25.88	0.00679	0.0043	0.00631
25.9	0.00594	0.00444	0.00563
25.92	0.00757	0.00437	0.00618
25.94	0.00658	0.0047	0.00523
25.96	0.008	0.00408	0.00543
25.98	0.00672	0.00492	0.00509
26	0.00715	0.0043	0.0057
26.02	0.00686	0.00426	0.00591
26.04	0.00587	0.00404	0.00455
26.06	0.00623	0.00459	0.00597
26.08	0.00743	0.00397	0.00747
26.1	0.0058	0.00346	0.00462
26.12	0.00552	0.00371	0.00699
26.14	0.00708	0.0036	0.00665
26.16	0.00651	0.00419	0.00652
26.18	0.00679	0.00379	0.00563
26.2	0.00736	0.00382	0.00563
26.22	0.00672	0.0043	0.00618
26.24	0.00892	0.00342	0.00753
26.26	0.00559	0.00299	0.00652
26.28	0.00736	0.0039	0.00624
26.3	0.00821	0.0039	0.00523
26.32	0.00686	0.00368	0.00658
26.34	0.00743	0.00324	0.00523
26.36	0.00899	0.00364	0.00686
26.38	0.00644	0.00419	0.00624
26.4	0.00807	0.004	0.00441
26.42	0.00856	0.0032	0.0055
26.44	0.00885	0.00331	0.00638
26.46	0.00778	0.00488	0.00455
26.48	0.00828	0.0035	0.00516
26.5	0.00828	0.00459	0.00597
26.52	0.00835	0.00448	0.0072
26.54	0.00793	0.00513	0.00842
26.56	0.00828	0.00557	0.00781
26.58	0.00878	0.0043	0.00781
26.6	0.0075	0.0043	0.0076
26.62	0.00955	0.00506	0.00706
26.64	0.00835	0.0036	0.00801
26.66	0.00722	0.00375	0.00563
26.68	0.00764	0.00459	0.00679
26.7	0.00899	0.00451	0.00645
26.72	0.00686	0.00346	0.00645
26.74	0.00835	0.00426	0.00692
26.76	0.00793	0.00331	0.00597
26.78	0.00651	0.00273	0.00584
26.8	0.00764	0.00346	0.00502
26.82	0.00651	0.0035	0.00557
26.84	0.00517	0.0032	0.0057
26.86	0.0058	0.00342	0.00489
26.88	0.00559	0.00346	0.00563
26.9	0.00672	0.00284	0.00509
26.92	0.00658	0.00386	0.00448
26.94	0.0063	0.00273	0.00536
26.96	0.00708	0.00331	0.00434
26.98	0.00729	0.00353	0.00489
27	0.00786	0.00302	0.00597
27.02	0.00665	0.00237	0.00441
27.04	0.00736	0.00248	0.00618
27.06	0.00531	0.00364	0.00502
27.08	0.00637	0.00295	0.00604
27.1	0.00672	0.00273	0.00407
27.12	0.00481	0.00288	0.0055
27.14	0.00616	0.00309	0.00672
27.16	0.00715	0.00331	0.0057
27.18	0.00616	0.00262	0.00468
27.2	0.00538	0.00299	0.00414
27.22	0.00538	0.00346	0.00604
27.24	0.00594	0.00233	0.00591
27.26	0.00672	0.00386	0.00645
27.28	0.00722	0.00339	0.00468
27.3	0.00467	0.00309	0.00421
27.32	0.00679	0.00262	0.00496
27.34	0.00658	0.00266	0.0055
27.36	0.00708	0.00353	0.00706
27.38	0.00616	0.00382	0.00523
27.4	0.00807	0.00411	0.00523
27.42	0.00828	0.00328	0.00468
27.44	0.00736	0.00411	0.00557
27.46	0.00637	0.00353	0.00563
27.48	0.00665	0.00368	0.00604
27.5	0.00517	0.00379	0.00652
27.52	0.0063	0.0035	0.00631
27.54	0.00658	0.0035	0.00591
27.56	0.00736	0.00299	0.00645
27.58	0.00694	0.00299	0.00584
27.6	0.00531	0.00339	0.00686
27.62	0.00658	0.00295	0.00516
27.64	0.0075	0.00386	0.00536
27.66	0.00786	0.00441	0.00638
27.68	0.00771	0.00375	0.00692
27.7	0.0063	0.00426	0.00658
27.72	0.00941	0.0051	0.00815
27.74	0.00885	0.00532	0.00862
27.76	0.01047	0.00695	0.01025
27.78	0.01352	0.01012	0.01174
27.8	0.01423	0.01143	0.01371
27.82	0.01352	0.01209	0.01283
27.84	0.01401	0.0122	0.01507
27.86	0.01231	0.01169	0.01283
27.88	0.01295	0.01081	0.01168
27.9	0.00934	0.00837	0.01093
27.92	0.00899	0.00659	0.00923
27.94	0.00764	0.00593	0.00848
27.96	0.0075	0.00419	0.00638
27.98	0.00842	0.00441	0.00584
28	0.00715	0.00404	0.00686
28.02	0.00807	0.00415	0.00577
28.04	0.00715	0.00375	0.00475
28.06	0.00694	0.00331	0.0038
28.08	0.00538	0.00306	0.00563
28.1	0.0063	0.00291	0.00265
28.12	0.00538	0.00237	0.00387
28.14	0.0051	0.0035	0.00448
28.16	0.00679	0.00262	0.00496
28.18	0.00573	0.00273	0.00414
28.2	0.00524	0.00313	0.00367
28.22	0.00616	0.00291	0.00462
28.24	0.00637	0.00259	0.00502
28.26	0.00623	0.00317	0.00536
28.28	0.00552	0.00375	0.00428
28.3	0.00517	0.00255	0.00482
28.32	0.00432	0.00262	0.00468
28.34	0.00594	0.00204	0.00462
28.36	0.00651	0.00291	0.00448
28.38	0.00623	0.0028	0.00407
28.4	0.00573	0.0032	0.0036
28.42	0.00594	0.00277	0.00448
28.44	0.0058	0.00197	0.00326
28.46	0.0063	0.00277	0.00523
28.48	0.00644	0.00273	0.00692
28.5	0.00679	0.00226	0.00428
28.52	0.00602	0.00269	0.00529
28.54	0.00616	0.00317	0.00455
28.56	0.00573	0.00313	0.00638
28.58	0.0058	0.00262	0.00455
28.6	0.00524	0.00335	0.00428
28.62	0.00722	0.00266	0.00475
28.64	0.00722	0.00331	0.004
28.66	0.00594	0.00299	0.00604
28.68	0.00828	0.00295	0.00448
28.7	0.00863	0.00353	0.00333
28.72	0.00686	0.00346	0.00475
28.74	0.00694	0.00342	0.00563
28.76	0.00778	0.00415	0.00686
28.78	0.00722	0.00353	0.00529
28.8	0.00658	0.00368	0.00699
28.82	0.00644	0.00371	0.00638
28.84	0.00778	0.00277	0.00496
28.86	0.00439	0.00284	0.00462
28.88	0.00566	0.00255	0.00441
28.9	0.00502	0.00313	0.00482
28.92	0.00439	0.00269	0.00591
28.94	0.00658	0.00226	0.00468
28.96	0.00658	0.00273	0.00482
28.98	0.00531	0.00295	0.00421
29	0.00559	0.00218	0.00367
29.02	0.0058	0.00222	0.00557
29.04	0.0051	0.00193	0.00414
29.06	0.00361	0.00233	0.00468
29.08	0.00474	0.00277	0.00387
29.1	0.0051	0.00313	0.00557
29.12	0.00488	0.00266	0.00339
29.14	0.00602	0.00215	0.00353
29.16	0.0063	0.00266	0.00421
29.18	0.00453	0.00229	0.00285
29.2	0.00474	0.00222	0.00489
29.22	0.00594	0.00284	0.00394
29.24	0.00432	0.00259	0.00373
29.26	0.00502	0.00342	0.00448
29.28	0.00446	0.00262	0.00285
29.3	0.00552	0.00291	0.00536
29.32	0.00594	0.00328	0.00434
29.34	0.00425	0.00342	0.00652
29.36	0.00587	0.00266	0.00448
29.38	0.00658	0.00284	0.00516
29.4	0.00517	0.00273	0.0055
29.42	0.00524	0.00357	0.00496
29.44	0.00573	0.00302	0.0055
29.46	0.0058	0.0036	0.00563
29.48	0.00545	0.00335	0.00496
29.5	0.00644	0.00346	0.00455
29.52	0.00502	0.0035	0.0055
29.54	0.0063	0.00379	0.00692
29.56	0.00708	0.00426	0.00618
29.58	0.00545	0.00411	0.00658
29.6	0.00488	0.00419	0.00726
29.62	0.00566	0.00368	0.00604
29.64	0.00644	0.00444	0.00414
29.66	0.00679	0.00371	0.00509
29.68	0.00609	0.00342	0.00591
29.7	0.00602	0.0047	0.00665
29.72	0.00793	0.00466	0.00509
29.74	0.00623	0.00572	0.00787
29.76	0.00984	0.00721	0.00835
29.78	0.00906	0.00612	0.00916
29.8	0.00941	0.00837	0.0091
29.82	0.0109	0.00823	0.00964
29.84	0.01161	0.00808	0.00957
29.86	0.01182	0.00848	0.00801
29.88	0.01139	0.00867	0.01039
29.9	0.01168	0.01059	0.00957
29.92	0.01012	0.00881	0.00923
29.94	0.0121	0.00896	0.00923
29.96	0.01104	0.00994	0.00794
29.98	0.01161	0.00965	0.00998
30	0.01161	0.00899	0.01045
30.02	0.01154	0.00939	0.01086
30.04	0.01338	0.00903	0.011
30.06	0.01246	0.00907	0.01059
30.08	0.01154	0.00976	0.01174
30.1	0.01288	0.01132	0.01242
30.12	0.01309	0.0099	0.01174
30.14	0.01175	0.01001	0.011
30.16	0.01175	0.01012	0.0129
30.18	0.01394	0.00998	0.01425
30.2	0.01189	0.01132	0.01215
30.22	0.01345	0.01191	0.01385
30.24	0.01727	0.01303	0.01527
30.26	0.01628	0.01205	0.01554
30.28	0.01677	0.01475	0.01595
30.3	0.01826	0.01485	0.01799
30.32	0.02137	0.01751	0.02016
30.34	0.02385	0.01857	0.02199
30.36	0.02923	0.02261	0.02769
30.38	0.03248	0.02854	0.03007
30.4	0.03992	0.03666	0.03978
30.42	0.04742	0.04464	0.04989
30.44	0.05909	0.05447	0.06143
30.46	0.06086	0.06237	0.06978
30.48	0.07417	0.07223	0.08051
30.5	0.07105	0.07657	0.08519
30.52	0.07573	0.07467	0.08777
30.54	0.06907	0.07671	0.07854
30.56	0.06822	0.07537	0.08227
30.58	0.06773	0.07395	0.0801
30.6	0.06837	0.06528	0.07874
30.62	0.07077	0.06896	0.07426
30.64	0.07381	0.07162	0.07833
30.66	0.08776	0.07773	0.09218
30.68	0.10375	0.09244	0.10535
30.7	0.13907	0.11691	0.13325
30.72	0.18457	0.14949	0.18341
30.74	0.2523	0.20906	0.2464
30.76	0.35824	0.29946	0.3508
30.78	0.48556	0.43264	0.48398
30.8	0.63086	0.57362	0.63033
30.82	0.7913	0.74164	0.77471
30.84	0.90354	0.87173	0.89207
30.86	0.97983	0.96199	0.96253
30.88	1	1	1
30.9	0.97466	0.99224	0.95052
30.92	0.8828	0.92937	0.87198
30.94	0.77473	0.84115	0.77776
30.96	0.65782	0.71918	0.65429
30.98	0.51331	0.58592	0.5372
31	0.40368	0.47065	0.4102
31.02	0.29314	0.34468	0.30539
31.04	0.22279	0.25548	0.22875
31.06	0.16008	0.18182	0.16814
31.08	0.1155	0.13336	0.12537
31.1	0.08684	0.10049	0.0968
31.12	0.07714	0.07933	0.07806
31.14	0.05357	0.06346	0.06625
31.16	0.04848	0.05108	0.05329
31.18	0.04027	0.04427	0.0465
31.2	0.03701	0.03685	0.03713
31.22	0.03298	0.03262	0.03421
31.24	0.02746	0.02683	0.03204
31.26	0.02435	0.02494	0.02878
31.28	0.02166	0.02148	0.02294
31.3	0.02003	0.01835	0.02023
31.32	0.01649	0.01726	0.01602
31.34	0.01522	0.01445	0.01609
31.36	0.01649	0.01365	0.01405
31.38	0.01352	0.01354	0.01324
31.4	0.01394	0.01147	0.0129
31.42	0.01189	0.01081	0.01195
31.44	0.01182	0.01063	0.01147
31.46	0.01076	0.00968	0.01222
31.48	0.0109	0.00943	0.01039
31.5	0.00913	0.00732	0.00916
31.52	0.0097	0.00805	0.00876
31.54	0.01182	0.0099	0.00733
31.56	0.01267	0.00768	0.0095
31.58	0.00906	0.0079	0.00835
31.6	0.00842	0.00794	0.01113
31.62	0.00941	0.00801	0.00801
31.64	0.00998	0.00881	0.00862
31.66	0.00757	0.00877	0.00957
31.68	0.00955	0.00743	0.00855
31.7	0.00842	0.00819	0.00876
31.72	0.00892	0.0075	0.00876
31.74	0.00878	0.00776	0.00903
31.76	0.01012	0.00721	0.00923
31.78	0.00814	0.00735	0.00801
31.8	0.01054	0.00663	0.00889
31.82	0.00849	0.00644	0.00767
31.84	0.008	0.00663	0.00896
31.86	0.00913	0.00597	0.00801
31.88	0.00828	0.00597	0.00767
31.9	0.00842	0.00542	0.00726
31.92	0.00828	0.00706	0.00774
31.94	0.00786	0.00652	0.00618
31.96	0.00941	0.00593	0.00672
31.98	0.00736	0.00597	0.00787
32	0.00913	0.00648	0.00753
32.02	0.00842	0.00561	0.00787
32.04	0.00616	0.00561	0.00631
32.06	0.00764	0.00535	0.00774
32.08	0.0075	0.00575	0.00658
32.1	0.00778	0.00572	0.00781
32.12	0.00778	0.00586	0.0074
32.14	0.00807	0.00626	0.00557
32.16	0.00786	0.0059	0.00543
32.18	0.00609	0.00568	0.00713
32.2	0.00524	0.00462	0.00557
32.22	0.00778	0.00492	0.00529
32.24	0.00665	0.00586	0.00699
32.26	0.00665	0.00513	0.00652
32.28	0.00828	0.00495	0.00502
32.3	0.00771	0.00528	0.00475
32.32	0.00814	0.00553	0.00591
32.34	0.00602	0.00564	0.00658
32.36	0.00743	0.00484	0.00591
32.38	0.00856	0.00477	0.00624
32.4	0.00644	0.00455	0.0055
32.42	0.00587	0.00437	0.00509
32.44	0.00694	0.00433	0.00509
32.46	0.00743	0.00524	0.0057
32.48	0.00566	0.00502	0.00631
32.5	0.00679	0.00477	0.00645
32.52	0.00609	0.00473	0.00645
32.54	0.00594	0.0047	0.00563
32.56	0.00637	0.0051	0.00557
32.58	0.00694	0.00495	0.00624
32.6	0.008	0.00477	0.00536
32.62	0.00679	0.00455	0.00591
32.64	0.00623	0.00437	0.00624
32.66	0.00616	0.00473	0.00604
32.68	0.00757	0.00455	0.00509
32.7	0.00573	0.00473	0.00624
32.72	0.00524	0.00451	0.00502
32.74	0.00573	0.0043	0.00455
32.76	0.00524	0.00448	0.00516
32.78	0.00679	0.00437	0.00523
32.8	0.00686	0.00382	0.00523
32.82	0.00495	0.00408	0.00529
32.84	0.00665	0.00411	0.00455
32.86	0.00467	0.00353	0.00367
32.88	0.00587	0.00528	0.00455
32.9	0.00502	0.00448	0.00346
32.92	0.00481	0.00484	0.00441
32.94	0.0063	0.00397	0.00353
32.96	0.00658	0.00415	0.00529
32.98	0.00665	0.004	0.0057
33	0.00602	0.00444	0.00482
33.02	0.00637	0.00444	0.00645
33.04	0.00587	0.00422	0.00624
33.06	0.00644	0.0043	0.00496
33.08	0.00644	0.00357	0.00407
33.1	0.00573	0.004	0.00373
33.12	0.00495	0.00499	0.00387
33.14	0.00552	0.00379	0.00523
33.16	0.00644	0.00353	0.00292
33.18	0.00609	0.00426	0.004
33.2	0.00502	0.00481	0.00455
33.22	0.00495	0.00521	0.00468
33.24	0.00686	0.0055	0.00387
33.26	0.00672	0.00397	0.00516
33.28	0.00686	0.00546	0.0055
33.3	0.00418	0.00448	0.00455
33.32	0.00531	0.00462	0.00618
33.34	0.00502	0.00422	0.00482
33.36	0.00743	0.00404	0.0057
33.38	0.0075	0.00404	0.00624
33.4	0.00418	0.00535	0.00428
33.42	0.00488	0.00459	0.00516
33.44	0.00453	0.00466	0.00509
33.46	0.00594	0.00433	0.00292
33.48	0.00594	0.00368	0.00468
33.5	0.00623	0.00481	0.00407
33.52	0.00573	0.00422	0.00543
33.54	0.00517	0.00371	0.00523
33.56	0.00658	0.00368	0.00475
33.58	0.00524	0.00488	0.00577
33.6	0.00616	0.00422	0.00502
33.62	0.00488	0.0043	0.0038
33.64	0.00686	0.00517	0.00529
33.66	0.0063	0.00459	0.00509
33.68	0.00616	0.00495	0.00584
33.7	0.0058	0.00408	0.00441
33.72	0.00538	0.00495	0.00434
33.74	0.00552	0.0036	0.00434
33.76	0.00559	0.00455	0.0038
33.78	0.0058	0.00473	0.00455
33.8	0.00524	0.00375	0.00407
33.82	0.00396	0.00404	0.00543
33.84	0.00495	0.00368	0.00448
33.86	0.0058	0.00408	0.00434
33.88	0.0041	0.00364	0.00414
33.9	0.00495	0.00411	0.00421
33.92	0.00488	0.00353	0.00543
33.94	0.00552	0.00324	0.00577
33.96	0.00644	0.00441	0.00305
33.98	0.00474	0.00255	0.00523
34	0.00446	0.00411	0.0038
34.02	0.00502	0.00426	0.00529
34.04	0.00439	0.00477	0.00434
34.06	0.00467	0.00309	0.00333
34.08	0.00418	0.00331	0.00407
34.1	0.00665	0.00331	0.00333
34.12	0.00545	0.0032	0.00285
34.14	0.00573	0.00309	0.00652
34.16	0.00651	0.00353	0.00604
34.18	0.00644	0.00397	0.00502
34.2	0.00545	0.00379	0.00285
34.22	0.00616	0.00488	0.00414
34.24	0.00623	0.00419	0.00529
34.26	0.00651	0.00357	0.00407
34.28	0.00545	0.00375	0.00462
34.3	0.0058	0.00415	0.00516
34.32	0.00623	0.00444	0.00502
34.34	0.00771	0.00444	0.00509
34.36	0.00757	0.00386	0.00516
34.38	0.00736	0.00419	0.00496
34.4	0.00892	0.00437	0.00604
34.42	0.00863	0.00411	0.00679
34.44	0.00977	0.0055	0.00679
34.46	0.00998	0.00513	0.00563
34.48	0.01132	0.0051	0.00767
34.5	0.01076	0.00626	0.00957
34.52	0.01111	0.00608	0.00916
34.54	0.01111	0.00725	0.00971
34.56	0.01359	0.00728	0.00991
34.58	0.01316	0.00761	0.00794
34.6	0.01161	0.00761	0.00889
34.62	0.01175	0.00725	0.01147
34.64	0.01238	0.00655	0.00971
34.66	0.01005	0.00746	0.01106
34.68	0.01125	0.00634	0.00848
34.7	0.01217	0.00761	0.01093
34.72	0.00998	0.00674	0.00937
34.74	0.00977	0.00619	0.00876
34.76	0.00821	0.00524	0.00774
34.78	0.00913	0.00502	0.00774
34.8	0.00679	0.00604	0.00631
34.82	0.00651	0.00477	0.00665
34.84	0.00587	0.00466	0.00672
34.86	0.00623	0.00441	0.00638
34.88	0.00573	0.00375	0.00631
34.9	0.00531	0.00299	0.00604
34.92	0.00566	0.00328	0.00475
34.94	0.00559	0.00324	0.00529
34.96	0.00665	0.00255	0.00421
34.98	0.00502	0.00248	0.00394
35	0.0051	0.00339	0.00523
35.02	0.0058	0.00233	0.00543
35.04	0.0046	0.00331	0.00414
35.06	0.00559	0.00233	0.00353
35.08	0.00418	0.00317	0.004
35.1	0.00488	0.00313	0.00475
35.12	0.00425	0.00331	0.00468
35.14	0.00403	0.00211	0.00489
35.16	0.0029	0.0028	0.00421
35.18	0.00361	0.00288	0.00305
35.2	0.00495	0.00306	0.00373
35.22	0.00361	0.00266	0.00326
35.24	0.00481	0.00306	0.00448
35.26	0.00488	0.00309	0.00258
35.28	0.0051	0.00248	0.00468
35.3	0.00474	0.00262	0.00387
35.32	0.00481	0.00273	0.00319
35.34	0.00481	0.00248	0.00333
35.36	0.00361	0.00266	0.00502
35.38	0.00446	0.0028	0.00272
35.4	0.00446	0.00288	0.00353
35.42	0.00439	0.00269	0.00305
35.44	0.0046	0.00284	0.0036
35.46	0.00396	0.00295	0.00523
35.48	0.00439	0.00299	0.00292
35.5	0.00354	0.00284	0.00299
35.52	0.00481	0.00288	0.00407
35.54	0.00425	0.00229	0.00475
35.56	0.00418	0.00313	0.00339
35.58	0.00446	0.00259	0.00319
35.6	0.0041	0.00342	0.0036
35.62	0.00389	0.00339	0.00319
35.64	0.00347	0.00306	0.00292
35.66	0.00481	0.00226	0.00231
35.68	0.00276	0.00244	0.0036
35.7	0.00396	0.00375	0.00244
35.72	0.00453	0.00248	0.00312
35.74	0.00559	0.00259	0.00292
35.76	0.00347	0.00211	0.00367
35.78	0.00354	0.00127	0.00333
35.8	0.00326	0.00277	0.00292
35.82	0.00446	0.00262	0.0021
35.84	0.00439	0.00262	0.00258
35.86	0.00347	0.00229	0.00346
35.88	0.00354	0.00302	0.00217
35.9	0.00361	0.0028	0.00292
35.92	0.00361	0.00186	0.00183
35.94	0.00375	0.00277	0.00353
35.96	0.0041	0.00153	0.00251
35.98	0.00234	0.00215	0.00258
36	0.00248	0.00255	0.00373
36.02	0.00403	0.00244	0.0017
36.04	0.00453	0.00182	0.00394
36.06	0.00396	0.00262	0.00244
36.08	0.00318	0.00251	0.00258
36.1	0.00403	0.00248	0.00176
36.12	0.00446	0.00277	0.00217
36.14	0.00524	0.002	0.00292
36.16	0.00467	0.00189	0.00278
36.18	0.00403	0.00248	0.00278
36.2	0.00368	0.00295	0.00312
36.22	0.0051	0.00269	0.00251
36.24	0.00502	0.00167	0.00272
36.26	0.0034	0.00208	0.00258
36.28	0.00361	0.00237	0.00305
36.3	0.00318	0.00178	0.0017
36.32	0.00375	0.00167	0.00251
36.34	0.0041	0.00197	0.00326
36.36	0.00205	0.00218	0.00285
36.38	0.00481	0.00266	0.0019
36.4	0.00403	0.00255	0.00258
36.42	0.00311	0.00186	0.00238
36.44	0.00403	0.00215	0.000950312
36.46	0.00226	0.00222	0.00326
36.48	0.00418	0.00178	0.00305
36.5	0.00418	0.00255	0.00333
36.52	0.00311	0.00157	0.00217
36.54	0.00382	0.00197	0.00326
36.56	0.00354	0.002	0.0017
36.58	0.00361	0.00273	0.00339
36.6	0.00255	0.00284	0.00156
36.62	0.00326	0.00117	0.00197
36.64	0.00418	0.00211	0.00272
36.66	0.00234	0.00218	0.00204
36.68	0.00262	0.002	0.0021
36.7	0.00396	0.00197	0.00367
36.72	0.00403	0.00182	0.0019
36.74	0.00318	0.00226	0.00305
36.76	0.00432	0.002	0.0021
36.78	0.00368	0.00266	0.00367
36.8	0.00311	0.00182	0.00292
36.82	0.00418	0.00186	0.00305
36.84	0.00361	0.00182	0.00217
36.86	0.00389	0.00138	0.00265
36.88	0.0034	0.0016	0.00278
36.9	0.00474	0.00197	0.00238
36.92	0.00326	0.00146	0.00285
36.94	0.00375	0.00164	0.00299
36.96	0.00361	0.00182	0.00251
36.98	0.00283	0.0024	0.00333
37	0.0034	0.00233	0.00197
37.02	0.00276	0.00226	0.00292
37.04	0.00311	0.00149	0.00183
37.06	0.00326	0.00164	0.0021
37.08	0.00234	0.00226	0.00353
37.1	0.00389	0.00218	0.00224
37.12	0.00517	0.00142	0.00292
37.14	0.00326	0.00138	0.00305
37.16	0.00269	0.00193	0.00204
37.18	0.00403	0.00197	0.00217
37.2	0.00234	0.00167	0.00319
37.22	0.00318	0.00146	0.00217
37.24	0.00283	0.00189	0.00238
37.26	0.00297	0.00255	0.00102
37.28	0.00283	0.0028	0.00272
37.3	0.00297	0.002	0.00244
37.32	0.00311	0.002	0.00346
37.34	0.0029	0.00237	0.000814553
37.36	0.00396	0.00197	0.00278
37.38	0.00396	0.0012	0.00183
37.4	0.00354	0.00226	0.00231
37.42	0.00311	0.00222	0.00136
37.44	0.00396	0.00189	0.0021
37.46	0.00396	0.00226	0.00346
37.48	0.00488	0.00131	0.00224
37.5	0.00403	0.00153	0.00312
37.52	0.00495	0.00262	0.00333
37.54	0.00566	0.00204	0.00238
37.56	0.00446	0.0028	0.00394
37.58	0.00481	0.00244	0.00339
37.6	0.00573	0.00251	0.00278
37.62	0.00602	0.00302	0.00394
37.64	0.00743	0.00331	0.00272
37.66	0.00665	0.00306	0.00428
37.68	0.00566	0.00335	0.0038
37.7	0.00694	0.00368	0.00407
37.72	0.00764	0.00459	0.00441
37.74	0.00842	0.00404	0.00618
37.76	0.00913	0.00462	0.00475
37.78	0.00913	0.00422	0.0055
37.8	0.00764	0.00488	0.00563
37.82	0.01189	0.00437	0.00692
37.84	0.01054	0.00524	0.00699
37.86	0.01182	0.00532	0.00767
37.88	0.01175	0.00648	0.00896
37.9	0.01401	0.00586	0.00821
37.92	0.01444	0.00692	0.00957
37.94	0.01394	0.00644	0.01317
37.96	0.01366	0.00754	0.01235
37.98	0.01479	0.00786	0.01269
38	0.01274	0.00725	0.01337
38.02	0.0126	0.00721	0.01229
38.04	0.01154	0.00681	0.01229
38.06	0.01196	0.00663	0.01296
38.08	0.00934	0.00674	0.01249
38.1	0.01012	0.00583	0.01249
38.12	0.01069	0.00546	0.00998
38.14	0.00856	0.00572	0.01045
38.16	0.00651	0.00451	0.00923
38.18	0.00446	0.00408	0.00889
38.2	0.00524	0.00451	0.00543
38.22	0.00531	0.00299	0.00645
38.24	0.00425	0.00186	0.00482
38.26	0.00333	0.00299	0.00713
38.28	0.00488	0.00277	0.00516
38.3	0.00269	0.00226	0.00563
38.32	0.00354	0.00288	0.0038
38.34	0.00318	0.00146	0.00333
38.36	0.00361	0.00215	0.00489
38.38	0.00389	0.00204	0.00326
38.4	0.0034	0.00167	0.00367
38.42	0.00389	0.00189	0.00414
38.44	0.00375	0.00197	0.00312
38.46	0.00389	0.00259	0.00272
38.48	0.00403	0.00215	0.00448
38.5	0.0034	0.00186	0.00299
38.52	0.00255	0.00215	0.00312
38.54	0.00382	0.0024	0.00367
38.56	0.00347	0.00142	0.00285
38.58	0.00368	0.00164	0.00176
38.6	0.00382	0.00127	0.00305
38.62	0.00333	0.0028	0.00367
38.64	0.0029	0.00204	0.0019
38.66	0.00318	0.00149	0.00197
38.68	0.00368	0.00113	0.00258
38.7	0.00375	0.00186	0.00305
38.72	0.0029	0.0016	0.00305
38.74	0.00361	0.00149	0.00258
38.76	0.00418	0.00138	0.00272
38.78	0.00361	0.00175	0.00231
38.8	0.00262	0.00127	0.00122
38.82	0.00177	0.00218	0.00231
38.84	0.00326	0.00109	0.000814553
38.86	0.00219	0.00146	0.00149
38.88	0.00142	0.00189	0.00265
38.9	0.00283	0.00167	0.00109
38.92	0.00318	0.002	0.000950312
38.94	0.00318	0.0016	0.00136
38.96	0.00318	0.00127	0.00156
38.98	0.00361	0.000946625	0.00136
39	0.00333	0.00153	0.00204
39.02	0.00382	0.00171	0.0021
39.04	0.00326	0.00218	0.00292
39.06	0.0051	0.00291	0.00299
39.08	0.00269	0.00226	0.000814553
39.1	0.00184	0.0024	0.0021
39.12	0.00226	0.00182	0.00197
39.14	0.00333	0.00167	0.00176
39.16	0.00333	0.00262	0.00244
39.18	0.00418	0.00106	0.00156
39.2	0.00333	0.00117	0.00129
39.22	0.00269	0.00164	0.0019
39.24	0.00234	0.00135	0.00292
39.26	0.00318	0.000728173	0.00292
39.28	0.0034	0.00149	0.00231
39.3	0.00304	0.00138	0.000678794
39.32	0.00191	0.00109	0.00149
39.34	0.00234	0.00211	0.00149
39.36	0.00382	0.00149	0.0036
39.38	0.00149	0.0012	0.0017
39.4	0.00333	0.00171	0.00197
39.42	0.00361	0.00142	0.00272
39.44	0.00347	0.00229	0.00102
39.46	0.00297	0.00127	0.00183
39.48	0.00382	0.00157	0.00292
39.5	0.0029	0.000983034	0.00305
39.52	0.00467	0.00167	0.00143
39.54	0.00488	0.000910216	0.0017
39.56	0.0034	0.00113	0.00238
39.58	0.00354	0.0012	0.00244
39.6	0.00304	0.00146	0.0038
39.62	0.00212	0.00211	0.00292
39.64	0.00361	0.000983034	0.00265
39.66	0.00241	0.00259	0.000678794
39.68	0.00418	0.00186	0.00265
39.7	0.00354	0.00211	0.00278
39.72	0.00368	0.00164	0.00204
39.74	0.00184	0.00233	0.00353
39.76	0.00318	0.00135	0.00265
39.78	0.00368	0.0012	0.00299
39.8	0.00219	0.00233	0.00197
39.82	0.00219	0.00102	0.00204
39.84	0.00198	0.000764582	0.00122
39.86	0.00297	0.000655356	0.00251
39.88	0.00396	0.00178	0.00265
39.9	0.00205	0.00135	0.00115
39.92	0.00255	0.00117	0.00278
39.94	0.00311	0.00102	0.00204
39.96	0.00198	0.0016	0.00115
39.98	0.00318	0.00131	0.00197
40	0.00375	0.000946625	0.00183

## Sheet: Fig.2h
Fig.2h
Strain (%)	2θ (degree)
	perovskite	yEr±	composite	yEr±
0.19	15.299	0.01172	15.34	0.00872
0	15.28	0.01859	15.34	0.01242
-0.19	15.266	0.01253	15.34	0.01202

## Sheet: Fig.3b
Fig.3b
f (%)	Resistivity (Ω∙m)	yEr±
0	77725800000	36197200000
10.61	53556600000	16872400000
29.93	23795400000	8331890000
39.92	13492800000	6795060000
48.7	2159870000	546179000
65.5	422955000	170280000
79.14	120726000	5.93916e+06
85.07	111151000	36285700
88.4	111790000	27576300

## Sheet: Fig.3c
Fig.3c
f (%)	Resistivity (Ω∙m)	yEr±
0	552045000000	84332500000
10.61	440871000000	78599800000
29.93	152749000000	58621700000
39.92	78651300000	24830200000
48.7	64297400000	6520050000
65.5	3610640000	453165000
79.14	302065000	52409000
85.07	249906000	14208900
88.4	216853000	4.47777e+06

## Sheet: Fig.3d
Fig.3d
original data		fitting curve
f (%)	Resistivity (Ω∙m)	f (%)	Resistivity (Ω∙m)
39.92	7349280000	39.92	787669000000
48.7	2159870000	40.1626	92395500000
65.5	422955000	40.2112	76345700000
79.14	120726000	40.2597	64689000000
85.07	111151000	40.3082	55878800000
88.4	111790000	40.3568	49010200000
		40.4053	43521100000
		40.4538	39044400000
		40.5023	35331100000
		40.5509	32206700000
		40.5994	29545200000
		40.6479	27253900000
		40.6965	25262700000
		40.745	23518100000
		40.7935	21978400000
		40.842	20610400000
		40.8906	19388000000
		40.9391	18289700000
		40.9876	17298200000
		41.0362	16399100000
		41.0847	15580400000
		41.1332	14832300000
		41.1817	14146200000
		41.2303	13515000000
		41.2788	12932500000
		41.3273	12393600000
		41.3759	11893700000
		41.4244	11428700000
		41.4729	10995400000
		41.5214	10590700000
		41.57	10211900000
		41.6185	9856790000
		41.667	9523190000
		41.7156	9209300000
		41.7641	8913480000
		41.8126	8634270000
		41.8611	8370360000
		41.9097	8120570000
		41.9582	7883830000
		42.0067	7659180000
		42.0553	7445750000
		42.1038	7242750000
		42.1523	7049470000
		42.2008	6865230000
		42.2494	6689450000
		42.2979	6521580000
		42.3464	6361110000
		42.395	6207580000
		42.4435	6060570000
		42.492	5919680000
		42.5405	5784550000
		42.5891	5654860000
		42.6376	5530280000
		42.6861	5410540000
		42.7347	5295360000
		42.7832	5184510000
		42.8317	5077750000
		42.8802	4974860000
		42.9288	4875650000
		42.9773	4779930000
		43.0258	4687520000
		43.0744	4598270000
		43.1229	4512010000
		43.1714	4428620000
		43.2199	4347940000
		43.2685	4269860000
		43.317	4194260000
		43.3655	4121020000
		43.4141	4050040000
		43.4626	3981220000
		43.5111	3914470000
		43.5596	3849700000
		43.6082	3786820000
		43.6567	3725760000
		43.7052	3666440000
		43.7537	3608790000
		43.8023	3552740000
		43.8508	3498230000
		43.8993	3445210000
		43.9479	3393600000
		43.9964	3343370000
		44.0449	3294450000
		44.0934	3246800000
		44.142	3200360000
		44.1905	3155110000
		44.239	3110980000
		44.2876	3067950000
		44.3361	3025980000
		44.3846	2985020000
		44.4331	2945040000
		44.4817	2906020000
		44.5302	2867900000
		44.5787	2830680000
		44.6273	2794310000
		44.6758	2758770000
		44.7243	2724030000
		44.7728	2690060000
		44.8214	2656850000
		44.8699	2624360000
		44.9184	2592580000
		44.967	2561480000
		45.0155	2531040000
		45.064	2501250000
		45.1125	2472070000
		45.1611	2443500000
		45.2096	2415510000
		45.2581	2388100000
		45.3067	2361230000
		45.3552	2334900000
		45.4037	2309100000
		45.4522	2283790000
		45.5008	2258980000
		45.5493	2234650000
		45.5978	2210780000
		45.6464	2187370000
		45.6949	2164400000
		45.7434	2141850000
		45.7919	2119720000
		45.8405	2098000000
		45.889	2076670000
		45.9375	2055720000
		45.9861	2035160000
		46.0346	2014950000
		46.0831	1995100000
		46.1317	1975600000
		46.1802	1956440000
		46.2287	1937610000
		46.2772	1919100000
		46.3258	1900900000
		46.3743	1883010000
		46.4228	1865420000
		46.4714	1848120000
		46.5199	1831110000
		46.5684	1814370000
		46.6169	1797910000
		46.6655	1781710000
		46.714	1765770000
		46.7625	1750080000
		46.8111	1734640000
		46.8596	1719450000
		46.9081	1704490000
		46.9566	1689760000
		47.0052	1675250000
		47.0537	1660970000
		47.1022	1646900000
		47.1508	1633050000
		47.1993	1619400000
		47.2478	1605960000
		47.2963	1592710000
		47.3449	1579660000
		47.3934	1566790000
		47.4419	1554120000
		47.4905	1541620000
		47.539	1529310000
		47.5875	1517170000
		47.636	1505200000
		47.6846	1493390000
		47.7331	1481760000
		47.7816	1470280000
		47.8302	1458960000
		47.8787	1447800000
		47.9272	1436780000
		47.9757	1425920000
		48.0243	1415200000
		48.0728	1404630000
		48.1213	1394190000
		48.1698	1383900000
		48.2184	1373740000
		48.2669	1363710000
		48.3154	1353810000
		48.364	1344040000
		48.4125	1334390000
		48.461	1324870000
		48.5095	1315470000
		48.5581	1306190000
		48.6066	1297020000
		48.6551	1287970000
		48.7	1279700000
		48.7037	1279030000
		48.7522	1270200000
		48.8007	1261470000
		48.8492	1252860000
		48.8978	1244350000
		48.9463	1235940000
		48.9948	1227630000
		49.0434	1219420000
		49.0919	1211310000
		49.1404	1203300000
		49.1889	1195380000
		49.2375	1187550000
		49.286	1179810000
		49.3345	1172170000
		49.3831	1164610000
		49.4316	1157140000
		49.4801	1149750000
		49.5286	1142440000
		49.5772	1135220000
		49.6257	1128080000
		49.6742	1121020000
		49.7228	1114040000
		49.7713	1107140000
		49.8198	1100310000
		49.8683	1093550000
		49.9169	1086870000
		49.9654	1080270000
		50.0139	1073730000
		50.0625	1067270000
		50.111	1060870000
		50.1595	1054540000
		50.2081	1048280000
		50.2566	1042080000
		50.3051	1035950000
		50.3536	1029890000
		50.4022	1023880000
		50.4507	1017940000
		50.4992	1012060000
		50.5478	1006240000
		50.5963	1000480000
		50.6448	994781000
		50.6933	989138000
		50.7419	983551000
		50.7904	978020000
		50.8389	972544000
		50.8875	967123000
		50.936	961756000
		50.9845	956441000
		51.033	951179000
		51.0816	945968000
		51.1301	940808000
		51.1786	935698000
		51.2272	930637000
		51.2757	925624000
		51.3242	920660000
		51.3727	915743000
		51.4213	910873000
		51.4698	906048000
		51.5183	901269000
		51.5669	896535000
		51.6154	891845000
		51.6639	887198000
		51.7124	882595000
		51.761	878034000
		51.8095	873515000
		51.858	869037000
		51.9066	864600000
		51.9551	860203000
		52.0036	855845000
		52.0521	851527000
		52.1007	847248000
		52.1492	843007000
		52.1977	838803000
		52.2463	834637000
		52.2948	830508000
		52.3433	826415000
		52.3918	822357000
		52.4404	818335000
		52.4889	814348000
		52.5374	810396000
		52.5859	806477000
		52.6345	802592000
		52.683	798740000
		52.7315	794922000
		52.7801	791135000
		52.8286	787381000
		52.8771	783658000
		52.9256	779966000
		52.9742	776306000
		53.0227	772676000
		53.0712	769076000
		53.1198	765505000
		53.1683	761965000
		53.2168	758453000
		53.2653	754970000
		53.3139	751515000
		53.3624	748089000
		53.4109	744690000
		53.4595	741318000
		53.508	737974000
		53.5565	734656000
		53.605	731365000
		53.6536	728100000
		53.7021	724861000
		53.7506	721648000
		53.7992	718460000
		53.8477	715297000
		53.8962	712158000
		53.9447	709044000
		53.9933	705954000
		54.0418	702888000
		54.0903	699846000
		54.1389	696827000
		54.1874	693831000
		54.2359	690858000
		54.2844	687907000
		54.333	684979000
		54.3815	682073000
		54.43	679189000
		54.4786	676327000
		54.5271	673486000
		54.5756	670666000
		54.6241	667867000
		54.6727	665089000
		54.7212	662331000
		54.7697	659594000
		54.8183	656876000
		54.8668	654179000
		54.9153	651501000
		54.9638	648843000
		55.0124	646204000
		55.0609	643584000
		55.1094	640982000
		55.158	638400000
		55.2065	635836000
		55.255	633290000
		55.3035	630762000
		55.3521	628252000
		55.4006	625760000
		55.4491	623285000
		55.4977	620828000
		55.5462	618388000
		55.5947	615964000
		55.6432	613558000
		55.6918	611169000
		55.7403	608795000
		55.7888	606439000
		55.8374	604098000
		55.8859	601773000
		55.9344	599465000
		55.9829	597172000
		56.0315	594894000
		56.08	592632000
		56.1285	590385000
		56.1771	588154000
		56.2256	585937000
		56.2741	583735000
		56.3226	581548000
		56.3712	579375000
		56.4197	577217000
		56.4682	575072000
		56.5168	572942000
		56.5653	570826000
		56.6138	568724000
		56.6623	566636000
		56.7109	564561000
		56.7594	562500000
		56.8079	560452000
		56.8565	558417000
		56.905	556395000
		56.9535	554386000
		57.002	552390000
		57.0506	550407000
		57.0991	548437000
		57.1476	546479000
		57.1962	544533000
		57.2447	542599000
		57.2932	540678000
		57.3417	538769000
		57.3903	536872000
		57.4388	534986000
		57.4873	533113000
		57.5359	531251000
		57.5844	529400000
		57.6329	527561000
		57.6814	525733000
		57.73	523917000
		57.7785	522111000
		57.827	520317000
		57.8756	518533000
		57.9241	516761000
		57.9726	514999000
		58.0211	513247000
		58.0697	511507000
		58.1182	509776000
		58.1667	508056000
		58.2153	506347000
		58.2638	504647000
		58.3123	502958000
		58.3608	501278000
		58.4094	499609000
		58.4579	497949000
		58.5064	496300000
		58.5549	494660000
		58.6035	493029000
		58.652	491408000
		58.7005	489796000
		58.7491	488194000
		58.7976	486601000
		58.8461	485017000
		58.8946	483443000
		58.9432	481877000
		58.9917	480321000
		59.0402	478773000
		59.0888	477234000
		59.1373	475704000
		59.1858	474182000
		59.2343	472670000
		59.2829	471165000
		59.3314	469669000
		59.3799	468182000
		59.4285	466703000
		59.477	465232000
		59.5255	463770000
		59.574	462315000
		59.6226	460869000
		59.6711	459430000
		59.7196	458000000
		59.7682	456577000
		59.8167	455163000
		59.8652	453756000
		59.9138	452356000
		59.9623	450965000
		60.0108	449581000
		60.0593	448204000
		60.1079	446835000
		60.1564	445473000
		60.2049	444119000
		60.2535	442772000
		60.302	441432000
		60.3505	440099000
		60.399	438774000
		60.4476	437455000
		60.4961	436144000
		60.5446	434839000
		60.5932	433541000
		60.6417	432250000
		60.6902	430966000
		60.7387	429689000
		60.7873	428419000
		60.8358	427155000
		60.8843	425897000
		60.9329	424647000
		60.9814	423402000
		61.0299	422164000
		61.0784	420933000
		61.127	419708000
		61.1755	418489000
		61.224	417277000
		61.2726	416070000
		61.3211	414870000
		61.3696	413676000
		61.4181	412488000
		61.4667	411306000
		61.5152	410130000
		61.5637	408960000
		61.6123	407796000
		61.6608	406638000
		61.7093	405485000
		61.7578	404339000
		61.8064	403198000
		61.8549	402062000
		61.9034	400933000
		61.9519	399809000
		62.0005	398690000
		62.049	397577000
		62.0975	396470000
		62.1461	395368000
		62.1946	394271000
		62.2431	393180000
		62.2916	392094000
		62.3402	391014000
		62.3887	389939000
		62.4372	388869000
		62.4858	387804000
		62.5343	386744000
		62.5828	385689000
		62.6313	384640000
		62.6799	383595000
		62.7284	382556000
		62.7769	381521000
		62.8255	380492000
		62.874	379467000
		62.9225	378447000
		62.971	377432000
		63.0196	376422000
		63.0681	375417000
		63.1166	374416000
		63.1652	373420000
		63.2137	372429000
		63.2622	371442000
		63.3107	370460000
		63.3593	369483000
		63.4078	368510000
		63.4563	367542000
		63.5049	366578000
		63.5534	365619000
		63.6019	364664000
		63.6504	363713000
		63.699	362767000
		63.7475	361825000
		63.796	360888000
		63.8446	359954000
		63.8931	359026000
		63.9416	358101000
		63.9901	357180000
		64.0387	356264000
		64.0872	355352000
		64.1357	354444000
		64.1843	353540000
		64.2328	352640000
		64.2813	351744000
		64.3298	350852000
		64.3784	349964000
		64.4269	349080000
		64.4754	348200000
		64.524	347324000
		64.5725	346452000
		64.621	345584000
		64.6696	344719000
		64.7181	343859000
		64.7666	343002000
		64.8151	342149000
		64.8637	341299000
		64.9122	340454000
		64.9607	339612000
		65.0092	338773000
		65.0578	337939000
		65.1063	337108000
		65.1548	336280000
		65.2034	335457000
		65.2519	334636000
		65.3004	333820000
		65.349	333006000
		65.3975	332197000
		65.446	331390000
		65.4945	330588000
		65.5	330497000
		65.5431	329788000
		65.5916	328992000
		65.6401	328200000
		65.6886	327410000
		65.7372	326625000
		65.7857	325842000
		65.8342	325063000
		65.8828	324287000
		65.9313	323514000
		65.9798	322745000
		66.0284	321979000
		66.0769	321216000
		66.1254	320456000
		66.1739	319699000
		66.2225	318946000
		66.271	318195000
		66.3195	317448000
		66.368	316704000
		66.4166	315963000
		66.4651	315225000
		66.5136	314489000
		66.5622	313757000
		66.6107	313028000
		66.6592	312302000
		66.7078	311579000
		66.7563	310859000
		66.8048	310142000
		66.8533	309428000
		66.9019	308717000
		66.9504	308008000
		66.9989	307302000
		67.0474	306600000
		67.096	305900000
		67.1445	305203000
		67.193	304508000
		67.2416	303817000
		67.2901	303128000
		67.3386	302442000
		67.3872	301759000
		67.4357	301078000
		67.4842	300400000
		67.5327	299725000
		67.5813	299052000
		67.6298	298383000
		67.6783	297715000
		67.7268	297051000
		67.7754	296389000
		67.8239	295729000
		67.8724	295073000
		67.921	294418000
		67.9695	293767000
		68.018	293118000
		68.0666	292471000
		68.1151	291827000
		68.1636	291185000
		68.2121	290546000
		68.2607	289909000
		68.3092	289275000
		68.3577	288643000
		68.4062	288014000
		68.4548	287387000
		68.5033	286763000
		68.5518	286140000
		68.6004	285521000
		68.6489	284903000
		68.6974	284288000
		68.7459	283675000
		68.7945	283065000
		68.843	282457000
		68.8915	281851000
		68.9401	281248000
		68.9886	280646000
		69.0371	280047000
		69.0857	279451000
		69.1342	278856000
		69.1827	278264000
		69.2312	277674000
		69.2798	277086000
		69.3283	276500000
		69.3768	275917000
		69.4253	275335000
		69.4739	274756000
		69.5224	274179000
		69.5709	273604000
		69.6195	273031000
		69.668	272461000
		69.7165	271892000
		69.7651	271326000
		69.8136	270761000
		69.8621	270199000
		69.9106	269639000
		69.9592	269080000
		70.0077	268524000
		70.0562	267970000
		70.1047	267418000
		70.1533	266867000
		70.2018	266319000
		70.2503	265773000
		70.2989	265229000
		70.3474	264686000
		70.3959	264146000
		70.4444	263608000
		70.493	263071000
		70.5415	262536000
		70.59	262004000
		70.6386	261473000
		70.6871	260944000
		70.7356	260417000
		70.7841	259892000
		70.8327	259369000
		70.8812	258847000
		70.9297	258328000
		70.9783	257810000
		71.0268	257294000
		71.0753	256780000
		71.1238	256267000
		71.1724	255757000
		71.2209	255248000
		71.2694	254741000
		71.318	254236000
		71.3665	253733000
		71.415	253231000
		71.4635	252731000
		71.5121	252233000
		71.5606	251736000
		71.6091	251241000
		71.6577	250748000
		71.7062	250257000
		71.7547	249767000
		71.8032	249279000
		71.8518	248793000
		71.9003	248308000
		71.9488	247825000
		71.9974	247344000
		72.0459	246864000
		72.0944	246386000
		72.1429	245910000
		72.1915	245435000
		72.24	244961000
		72.2885	244490000
		72.3371	244020000
		72.3856	243551000
		72.4341	243084000
		72.4826	242619000
		72.5312	242155000
		72.5797	241693000
		72.6282	241232000
		72.6768	240773000
		72.7253	240316000
		72.7738	239860000
		72.8223	239405000
		72.8709	238952000
		72.9194	238501000
		72.9679	238051000
		73.0165	237602000
		73.065	237155000
		73.1135	236709000
		73.162	236265000
		73.2106	235823000
		73.2591	235381000
		73.3076	234942000
		73.3562	234503000
		73.4047	234066000
		73.4532	233631000
		73.5017	233197000
		73.5503	232764000
		73.5988	232333000
		73.6473	231903000
		73.6959	231475000
		73.7444	231048000
		73.7929	230622000
		73.8414	230198000
		73.89	229775000
		73.9385	229353000
		73.987	228933000
		74.0356	228514000
		74.0841	228097000
		74.1326	227681000
		74.1811	227266000
		74.2297	226852000
		74.2782	226440000
		74.3267	226029000
		74.3753	225620000
		74.4238	225211000
		74.4723	224804000
		74.5208	224399000
		74.5694	223994000
		74.6179	223591000
		74.6664	223189000
		74.715	222789000
		74.7635	222389000
		74.812	221991000
		74.8605	221594000
		74.9091	221199000
		74.9576	220804000
		75.0061	220411000
		75.0546	220019000
		75.1032	219628000
		75.1517	219239000
		75.2002	218851000
		75.2488	218464000
		75.2973	218078000
		75.3458	217693000
		75.3944	217310000
		75.4429	216927000
		75.4914	216546000
		75.5399	216166000
		75.5885	215787000
		75.637	215410000
		75.6855	215033000
		75.734	214658000
		75.7826	214284000
		75.8311	213911000
		75.8796	213539000
		75.9282	213168000
		75.9767	212798000
		76.0252	212430000
		76.0738	212062000
		76.1223	211696000
		76.1708	211331000
		76.2193	210967000
		76.2679	210604000
		76.3164	210242000
		76.3649	209881000
		76.4134	209521000
		76.462	209163000
		76.5105	208805000
		76.559	208448000
		76.6076	208093000
		76.6561	207739000
		76.7046	207385000
		76.7532	207033000
		76.8017	206682000
		76.8502	206332000
		76.8987	205982000
		76.9473	205634000
		76.9958	205287000
		77.0443	204941000
		77.0928	204596000
		77.1414	204252000
		77.1899	203909000
		77.2384	203567000
		77.287	203226000
		77.3355	202886000
		77.384	202547000
		77.4326	202209000
		77.4811	201872000
		77.5296	201536000
		77.5781	201200000
		77.6267	200866000
		77.6752	200533000
		77.7237	200201000
		77.7722	199870000
		77.8208	199539000
		77.8693	199210000
		77.9178	198882000
		77.9664	198554000
		78.0149	198228000
		78.0634	197902000
		78.1119	197578000
		78.1605	197254000
		78.209	196931000
		78.2575	196609000
		78.3061	196288000
		78.3546	195968000
		78.4031	195649000
		78.4517	195331000
		78.5002	195014000
		78.5487	194698000
		78.5972	194382000
		78.6458	194067000
		78.6943	193754000
		78.7428	193441000
		78.7913	193129000
		78.8399	192818000
		78.8884	192508000
		78.9369	192198000
		78.9855	191890000
		79.034	191582000
		79.0825	191276000
		79.1311	190970000
		79.14	190913000
		79.1796	190665000
		79.2281	190360000
		79.2766	190057000
		79.3252	189755000
		79.3737	189453000
		79.4222	189152000
		79.4707	188852000
		79.5193	188553000
		79.5678	188255000
		79.6163	187957000
		79.6649	187661000
		79.7134	187365000
		79.7619	187070000
		79.8105	186775000
		79.859	186482000
		79.9075	186189000
		79.956	185898000
		80.0046	185607000
		80.0531	185316000
		80.1016	185027000
		80.1501	184738000
		80.1987	184450000
		80.2472	184163000
		80.2957	183877000
		80.3443	183591000
		80.3928	183307000
		80.4413	183023000
		80.4899	182739000
		80.5384	182457000
		80.5869	182175000
		80.6354	181894000
		80.684	181614000
		80.7325	181335000
		80.781	181056000
		80.8295	180778000
		80.8781	180501000
		80.9266	180224000
		80.9751	179949000
		81.0237	179674000
		81.0722	179399000
		81.1207	179126000
		81.1693	178853000
		81.2178	178581000
		81.2663	178310000
		81.3148	178039000
		81.3634	177769000
		81.4119	177500000
		81.4604	177231000
		81.5089	176964000
		81.5575	176696000
		81.606	176430000
		81.6545	176164000
		81.7031	175899000
		81.7516	175635000
		81.8001	175372000
		81.8487	175109000
		81.8972	174846000
		81.9457	174585000
		81.9942	174324000
		82.0428	174064000
		82.0913	173804000
		82.1398	173545000
		82.1883	173287000
		82.2369	173030000
		82.2854	172773000
		82.3339	172517000
		82.3825	172261000
		82.431	172006000
		82.4795	171752000
		82.528	171499000
		82.5766	171246000
		82.6251	170993000
		82.6736	170742000
		82.7222	170491000
		82.7707	170241000
		82.8192	169991000
		82.8678	169742000
		82.9163	169493000
		82.9648	169246000
		83.0133	168999000
		83.0619	168752000
		83.1104	168506000
		83.1589	168261000
		83.2074	168016000
		83.256	167772000
		83.3045	167529000
		83.353	167286000
		83.4016	167044000
		83.4501	166802000
		83.4986	166561000
		83.5472	166321000
		83.5957	166081000
		83.6442	165842000
		83.6927	165603000
		83.7413	165365000
		83.7898	165128000
		83.8383	164891000
		83.8868	164655000
		83.9354	164419000
		83.9839	164184000
		84.0324	163950000
		84.081	163716000
		84.1295	163483000
		84.178	163250000
		84.2266	163018000
		84.2751	162786000
		84.3236	162556000
		84.3721	162325000
		84.4207	162095000
		84.4692	161866000
		84.5177	161637000
		84.5662	161409000
		84.6148	161182000
		84.6633	160954000
		84.7118	160728000
		84.7604	160502000
		84.8089	160277000
		84.8574	160052000
		84.906	159828000
		84.9545	159604000
		85.003	159381000
		85.0515	159158000
		85.07	159073000
		85.1001	158936000
		85.1486	158714000
		85.1971	158493000
		85.2456	158273000
		85.2942	158053000
		85.3427	157833000
		85.3912	157614000
		85.4398	157396000
		85.4883	157178000
		85.5368	156961000
		85.5854	156744000
		85.6339	156528000
		85.6824	156312000
		85.7309	156097000
		85.7795	155882000
		85.828	155668000
		85.8765	155454000
		85.925	155241000
		85.9736	155028000
		86.0221	154816000
		86.0706	154604000
		86.1192	154393000
		86.1677	154182000
		86.2162	153972000
		86.2647	153762000
		86.3133	153553000
		86.3618	153344000
		86.4103	153136000
		86.4589	152929000
		86.5074	152721000
		86.5559	152515000
		86.6044	152308000
		86.653	152102000
		86.7015	151897000
		86.75	151692000
		86.7986	151488000
		86.8471	151284000
		86.8956	151081000
		86.9441	150878000
		86.9927	150675000
		87.0412	150473000
		87.0897	150272000
		87.1383	150071000
		87.1868	149870000
		87.2353	149670000
		87.2838	149470000
		87.3324	149271000
		87.3809	149073000
		87.4294	148874000
		87.478	148676000
		87.5265	148479000
		87.575	148282000
		87.6235	148086000
		87.6721	147890000
		87.7206	147694000
		87.7691	147499000
		87.8177	147304000
		87.8662	147110000
		87.9147	146916000
		87.9632	146723000
		88.0118	146530000
		88.0603	146338000
		88.1088	146146000
		88.1574	145954000
		88.2059	145763000
		88.2544	145572000
		88.3029	145382000
		88.3515	145192000
		88.4	145003000

[truncated: 17 more sheets: Fig.3d inset, Fig.3e, Fig.3e inset, Fig.3f, Fig.3g, Fig.4a, Fig.4b, Fig.4c, Fig.4f, Fig.4h, Fig.4i, Fig.4k, Fig.5c, Fig.5d, Fig.5e, Fig.5g, Fig.5h]
